# Supplementary material for: Exploring tradeoffs among diet quality and environmental impacts in self-selected diets: a population-based study
Source: Eur J Nutr. 2024 Apr 7;63(5):1663–78. doi: 10.1007/s00394-024-03366-2 (PMC11329690; doi:10.1007/s00394-024-03366-2)
Supplement: Supplementary file 2 — Supplementary file2 (XLSX 269 KB) [file 394_2024_3366_MOESM2_ESM.xlsx]

## Sheet: Title Sheet-Table of Contents
	Exploring tradeoffs among diet quality and environmental impacts in self-selected diets: a population-based study
	Supplementary Material
	Rachel Mazac1*, Matti Hyyrynen2, Niina E. Kaartinen3, Satu Männistö3, Xavier Irz4, Kari Hyytiäinen4, Hanna L. Tuomisto5, Chiara Lombardini 4
	1University of Helsinki, Faculty of Agriculture and Forestry, Department of Agricultural sciences and Helsinki Institute of Sustainability Science, Helsinki, Finland
	2Natural Resource Institute of Finland, Helsinki, Finland
	3Finnish Institute for Health and Welfare, Helsinki, Finland
	4University of Helsinki, Faculty of Agriculture and Forestry, Department of Economics and Management and Helsinki Institute of Sustainability Science, Helsinki, Finland
	5University of Helsinki, Faculty of Agriculture and Forestry, Department of Agricultural sciences and Helsinki Institute of Sustainability Science, Helsinki, Finland, Natural Resources Institute Finland (Luke)
	*corresponding author: rachel.mazac@helsinki.fi
	Table of Contents
	Sheet Number	Sheet Name
	1	All foods-LCA data
	2	All Prod Data Source+Changes
	3	FAO Prod-Import Ratio
	4	BSDS and Nutrients Results
	5	Socioecon Cluster Results
	6	Diet Transitions
	7	Food Impacts and Contributions by Cluster
	8	PCA of Environmental Impacts
	9	Variable Definitions
	10	Eat Lancet and Good Compromise diet comparison
	11	Levene's test for homoscedasticity
	12	Shapiro-Wilk normality test
	13	Kruskal-Wallis test
	14	Dunn-test
	15	V-tests for cluster 1
	16	V-tests for cluster 2
	17	V-tests for cluster 3
	18	V-tests for cluster 4
	19	V-tests for cluster 5
	20	Partial comparison with More sustainable cluster by Vieux et al. (2020)
	21	Chi-square test results

## Sheet: 1.All foods-LCA data
SM Table 1. All foods Life Cycle Assessment (LCA) data matched to Food Frequency Questionnaire (FFQ) data for food items
	Food frequency questionnaire (FFQ) 2017		ReCiPe Midpoint (H) Impacts / 1 kg product
			Fine particulate matter formation - ReCiPe 2016 Midpoint (H)	Fossil resource scarcity - ReCiPe 2016 Midpoint (H)	Freshwater ecotoxicity - ReCiPe 2016 Midpoint (H)	Freshwater eutrophication - ReCiPe 2016 Midpoint (H)	Global warming - ReCiPe 2016 Midpoint (H)	Human carcinogenic toxicity - ReCiPe 2016 Midpoint (H)	Human non-carcinogenic toxicity - ReCiPe 2016 Midpoint (H)	Ionizing radiation - ReCiPe 2016 Midpoint (H)	Land use - ReCiPe 2016 Midpoint (H)	Marine ecotoxicity - ReCiPe 2016 Midpoint (H)	Marine eutrophication - ReCiPe 2016 Midpoint (H)	Mineral resource scarcity - ReCiPe 2016 Midpoint (H)	Ozone formation, Human health - ReCiPe 2016 Midpoint (H)	Ozone formation, Terrestrial ecosystems - ReCiPe 2016 Midpoint (H)	Stratospheric ozone depletion - ReCiPe 2016 Midpoint (H)	Terrestrial acidification - ReCiPe 2016 Midpoint (H)	Terrestrial ecotoxicity - ReCiPe 2016 Midpoint (H)
#	FFQ Group Name	Specific food	kg PM2.5 eq	kg oil eq	kg 1,4-DCB	kg P eq	kg CO2 eq	kg 1,4-DCB	kg 1,4-DCB	kBq Co-60 eq	m2a crop eq	kg 1,4-DCB	kg N eq	kg Cu eq	kg NOx eq	kg NOx eq	kg CFC11 eq	kg SO2 eq	kg 1,4-DCB
1	Fruit and berries	Citrus fruits	0.00166649	0.239786	0.129547	0.000359492	1.11254	0.0386211	3.09024	0.11369	0.457157	0.160492	0.000446363	0.00309745	0.00302002	0.00307666	7.86455e-06	0.00603355	6.69344
2	Fruit and berries	Malaceous fruit	0.000641758	0.120374	0.0278645	0.000197913	0.40898	0.017891	0.808446	0.0798938	0.198356	0.0316019	8.1017e-05	0.00483272	0.001253	0.00128065	7.53233e-07	0.00172634	3.32261
3	Fruit and berries	Berries	0.00325608	0.825897	0.165259	0.001542	2.51029	0.173439	3.54862	0.455416	0.462882	0.190681	0.000785142	0.0254449	0.00482919	0.00498213	2.88234e-06	0.00980232	10.0832
4	Fruit and berries	Other fruit (e.g. banana, grapes)	0.00315718	0.413732	0.248913	0.000665543	2.14544	0.0742058	6.05833	0.202518	0.55203	0.33281	0.00140321	0.0195852	0.00490389	0.00500058	6.56172e-06	0.0118641	9.32499
5	Fruit and berries	Canned fruit	0.00469849	0.632078	0.16415	0.0017277	2.66972	0.16631	4.71799	0.712102	0.427955	0.218559	0.000828886	0.0182623	0.00694971	0.007097	4.52841e-06	0.0134985	8.06678
6	Vegetables	Roots and tubers	0.000658836	0.122053	0.0952833	0.000211622	0.505852	0.0185053	1.48961	0.077739	0.179485	0.075911	0.000388276	0.00668316	0.000969132	0.000993835	1.15399e-06	0.00199179	3.63492
7	Vegetables	Onion vegetables	0.000701203	0.12928	0.0572965	0.000240884	0.542294	0.0209191	1.58168	0.0827362	0.359436	0.0735112	0.00067949	0.0064251	0.00120548	0.00123268	1.36965e-06	0.00207549	3.98891
8	Vegetables	Vegetables (e.g. tomato, cucumber, sweet pepper)	0.00213126	0.639468	0.0875922	0.00066903	2.06575	0.0892236	2.25225	0.143067	0.0917865	0.120221	0.000512813	0.0116375	0.00313297	0.00321606	3.45236e-06	0.00607724	7.38494
9	Vegetables	Cabbages	0.00159704	0.223377	0.121112	0.000408224	1.29739	0.0389641	5.87988	0.154881	0.833163	0.161649	0.00169047	0.00271682	0.00267541	0.00272779	9.53238e-06	0.00639142	5.12584
10	Vegetables	Leafy vegetables	0.00134379	0.267186	0.133064	0.000500005	1.1947	0.0595202	4.89797	0.200122	0.177639	0.176976	0.000407041	0.00673334	0.00229975	0.00235189	4.50134e-06	0.003919	5.66678
11	Vegetables	Canned vegetables	0.00355282	0.529986	0.177675	0.0016641	2.27764	0.152953	4.59754	0.702664	0.74629	0.212859	0.0007723	0.0216401	0.00450058	0.00461824	2.91409e-06	0.0102447	6.83624
12	Vegetables	Mushrooms	0.000237054	0.0326684	0.00840036	6.36361e-05	0.121489	0.00461448	0.34248	0.0144299	0.254725	0.00878593	0.000433887	0.00445641	0.000474281	0.000482832	7.39465e-07	0.000763168	0.96409
13	Legumes and legume products	Legumes	0.000883872	0.116806	0.0346525	0.000348533	0.457923	0.0143233	0.339258	0.0675638	2.43126	0.0448195	0.00201456	0.0082396	0.00159878	0.00162622	3.43999e-06	0.00331938	5.0947
14	Legumes and legume products	Soya preparations	0.00275502	0.275333	0.0641907	0.000614726	3.99768	0.0327176	-0.478017	0.116486	3.38028	0.0591407	0.00278689	0.00254181	0.00377404	0.0039838	9.32175e-06	0.00463967	4.73737
15	Legumes and legume products	Legume products	0.00115231	0.237111	0.0276443	0.000341831	1.02839	0.0253551	0.986201	0.0701298	2.85388	0.0392279	0.00282828	0.00300001	0.00263937	0.0027109	1.15109e-05	0.00273416	3.75526
16	Nuts and seeds	Nuts, seeds	0.00597512	0.620975	0.102743	0.00105626	2.5112	0.105113	33.1938	0.170723	3.81902	0.156172	0.00386818	0.0120692	0.00873929	0.00893601	2.3768e-05	0.0232684	13.536
17	Potatoes and potato products	Potato	0.00107469	0.34392	0.0435041	0.00019157	1.12189	0.0240144	1.43012	0.380642	0.518572	0.0545589	0.00035413	0.00804679	0.0023146	0.00238953	2.2533e-06	0.00341522	4.95082
18	Potatoes and potato products	Potato products	0.00229559	0.47329	0.0787491	0.00042938	1.73286	0.0441738	2.3471	0.81684	1.48692	0.0777118	0.00111842	0.0115369	0.0040833	0.00423572	5.52101e-06	0.00877145	6.37932
19	Cereals	Rice	0.00381384	0.429641	0.0480208	0.000490757	2.2826	0.0620025	0.866594	0.126649	1.45606	0.0658327	0.00188337	0.00518038	0.00579297	0.00591396	4.16489e-06	0.0147812	5.65848
20	Cereals	Oats and oat products	0.00329185	0.326259	0.127778	0.00127026	1.8969	0.0357283	-0.299911	0.122431	4.26723	0.10201	0.0213187	0.00468558	0.00500041	0.00507751	3.03874e-05	0.0155557	7.24771
21	Cereals	Wheat	0.00117108	0.125562	0.0215884	0.000428938	0.595534	0.0159998	8.08261	0.0765389	3.49041	0.0293319	0.00309019	0.00120461	0.0023089	0.00234136	7.17589e-06	0.0050735	2.64554
22	Cereals	Rye	0.0014658	0.236192	0.0961977	0.000465892	1.05122	0.0226948	2.94492	0.120123	0.226122	0.0437656	0.0032867	0.0018215	0.00259144	0.00263948	1.18243e-05	0.00628625	6.66764
23	Cereals	Other cereals	0.00341094	0.444542	0.0530089	0.00147638	1.70443	0.0578558	2.2495	0.143575	4.71003	0.0730782	0.00393796	0.00670953	0.00564567	0.00577641	1.34936e-05	0.0112789	7.58949
24	Cereals	Barley and barley products	0.00128531	0.209679	0.0874407	0.000411317	0.958416	0.0197747	2.49926	0.105735	0.223199	0.0375336	0.00329939	0.00140836	0.00215605	0.00219694	1.17572e-05	0.00550759	5.52714
25	Milk	Fatfree milk	0.00172266	0.190735	0.0207247	0.000243658	1.5635	0.019115	1.76267	0.107505	1.3997	0.0286294	0.00103307	0.00567289	0.00192573	0.00199243	6.18887e-06	0.00962773	2.83613
26	Milk	Low fat milk, fat <= 2%	0.00172266	0.190735	0.0207247	0.000243658	1.5635	0.019115	1.76267	0.107505	1.3997	0.0286294	0.00103307	0.00567289	0.00192573	0.00199243	6.18887e-06	0.00962773	2.83613
27	Milk	Skimmed milk, fat> 2%	0.00172266	0.190735	0.0207247	0.000243658	1.5635	0.019115	1.76267	0.107505	1.3997	0.0286294	0.00103307	0.00567289	0.00192573	0.00199243	6.18887e-06	0.00962773	2.83613
28	Sour milk products	Yoghurts, fat> 1%	0.00338722	0.388653	0.067824	0.000745561	2.87076	0.0621897	2.49415	0.347198	2.35438	0.112044	0.00404308	0.00662054	0.00469069	0.00477348	1.45661e-05	0.0164163	4.91357
29	Sour milk products	Yoghurts, fat <= 1%	0.00339	0.38898	0.06793	0.00075	2.87203	0.06228	2.49626	0.34784	2.35453	0.11218	0.00404	0.00662	0.00469	0.00478	1.46e-05	0.01642	4.91599
30	Sour milk products	Soured milk	0.00207574	0.236824	0.0321631	0.000365849	1.79023	0.0305409	2.06062	0.169582	1.40888	0.0438946	0.0010585	0.00643049	0.00256467	0.00262992	6.35845e-06	0.0104721	4.13559
31	Sour milk products	Curd	0.00478304	0.491062	0.0867644	0.000793698	3.78361	0.0807929	2.1654	0.214184	2.13335	0.1173	0.00366143	0.00719466	0.00559091	0.0057736	1.86717e-05	0.0167711	9.7041
32	Sour milk products	Buttermilk	0.00478304	0.491062	0.0867644	0.000793698	3.78361	0.0807929	2.1654	0.214184	2.13335	0.1173	0.00366143	0.00719466	0.00559091	0.0057736	1.86717e-05	0.0167711	9.7041
33	Sour milk products	Sour milk products, other	0.00476967	0.487402	0.086603	0.000789264	3.76878	0.0805106	2.1591	0.237954	2.13003	0.117081	0.00366158	0.0072138	0.00556844	0.00575076	1.86619e-05	0.0167344	9.70257
34	Cream	Cream	0.00954321	0.977234	0.166326	0.00158097	7.47631	0.160778	4.20881	0.404666	4.26328	0.224376	0.00731494	0.0143481	0.0111378	0.0115025	3.73203e-05	0.0334817	19.182
35	Cheeses	Cheeses, cured, ripened, fat> 17%	0.0076716	0.584525	0.0932297	0.00126055	6.66357	0.0775147	7.83133	0.311333	6.30285	0.125128	0.00463104	0.0250557	0.00848554	0.00869045	2.84339e-05	0.0428408	7.81842
36	Cheeses	Cheeses, cured, matured, fat <= 17%	0.0076716	0.584525	0.0932297	0.00126055	6.66357	0.0775147	7.83133	0.311333	6.30285	0.125128	0.00463104	0.0250557	0.00848554	0.00869045	2.84339e-05	0.0428408	7.81842
37	Cheeses	Cheeses, processed cheeses, fat> 17%	0.00658898	0.490627	0.0757403	0.00107822	5.80125	0.0665831	6.77899	0.286434	5.54077	0.101997	0.00408425	0.0221819	0.00725016	0.00742909	2.51493e-05	0.0375791	7.04887
38	Cheeses	Cheeses, processed cheeses, fat <= 17%	0.00660235	0.494287	0.0759017	0.00108266	5.81608	0.0668654	6.78529	0.262664	5.54409	0.102216	0.0040841	0.0221627	0.00727263	0.00745193	2.51591e-05	0.0376158	7.05041
39	Cheeses	Cheeses, cream cheeses, fat> 15%	0.00660235	0.494287	0.0759017	0.00108266	5.81608	0.0668654	6.78529	0.262664	5.54409	0.102216	0.0040841	0.0221627	0.00727263	0.00745193	2.51591e-05	0.0376158	7.05041
40	Cheeses	Cheeses, cream cheeses, fat <= 15%	0.00660235	0.494287	0.0759017	0.00108266	5.81608	0.0668654	6.78529	0.262664	5.54409	0.102216	0.0040841	0.0221627	0.00727263	0.00745193	2.51591e-05	0.0376158	7.05041
41	Dessert	Ice cream	0.0042698	0.487277	0.0913852	0.00100471	2.92425	0.0787916	3.07221	0.478037	1.87049	0.120982	0.00235449	0.00812977	0.00485754	0.00498495	1.2226e-05	0.0183879	6.6049
42	Edible fats	Milk fat	0.0153731	1.04781	0.186189	0.00207175	15.5942	0.173686	7.40131	0.521365	9.35037	0.233928	0.00838426	0.0178873	0.0187678	0.0192354	5.86501e-05	0.0715426	17.8813
43	Edible fats	Fat blend> = 55%	0.00617471	0.505737	0.120974	0.000896967	5.43086	0.072376	3.46195	0.295945	4.2793	0.117443	0.00383821	0.00907283	0.00801242	0.00829201	2.2356e-05	0.0291107	8.34249
44	Edible fats	Fat mixtures <55%	0.00618808	0.509396	0.121136	0.000901401	5.44568	0.0726583	3.46825	0.272175	4.28262	0.117663	0.00383806	0.00905369	0.00803489	0.00831485	2.23658e-05	0.0291475	8.34403
45	Edible fats	Margarine and fat spreads> = 55%	0.00495738	0.436316	0.208333	0.000745376	1.90357	0.0501367	3.89654	0.195938	5.39429	0.125033	0.00481084	0.00978826	0.00707193	0.00751545	1.74062e-05	0.0264973	6.76229
46	Edible fats	Cooking and industrial grease	0.00596866	0.486297	0.259811	0.000824256	2.11872	0.0569781	4.76906	0.209361	6.67289	0.148546	0.00594222	0.00851976	0.00826479	0.00879059	2.18824e-05	0.0331166	7.49042
47	Edible fats	Oil	0.00767103	0.447693	0.0513232	0.000763472	2.14634	0.0525675	5.75451	0.205825	8.5438	0.0722331	0.0092688	0.00796789	0.0082422	0.00852013	2.96222e-05	0.047441	6.6844
48	Edible fats	Margarine and fat spreads <55%	0.0029451	0.328699	0.115334	0.000543744	1.3866	0.0362172	2.25319	0.169756	2.88775	0.081588	0.00259639	0.00895546	0.00450921	0.00477682	9.018e-06	0.0141651	5.09171
49	Edible fats	Salad dressings and mayonnaise	0.00600662	0.614663	0.224353	0.0012519	2.54987	0.0894436	4.74851	0.433202	5.58497	0.153642	0.00512983	0.0115446	0.00874021	0.00917736	1.80093e-05	0.0289138	7.95783
50	Eggs	Eggs	0.00866926	0.425	0.0782234	0.000963101	2.57494	0.0573776	7.62536	0.248583	5.29291	0.10439	0.00455185	0.0272418	0.00718822	0.00741379	2.40562e-05	0.0544953	8.07182
51	Fish and fish products	Fish	0.00987142	1.70801	0.174301	0.0226646	6.58198	0.192071	6.1014	1.14362	3.22151	0.235725	0.00311213	0.0332423	0.0224869	0.0228922	1.42662e-05	0.0303422	17.2078
52	Fish and fish products	Fish products	0.0355917	2.16303	0.23018	0.0016653	7.32278	0.554791	6.81092	0.248684	0.111291	0.326141	0.000246602	0.119863	0.0956328	0.0963222	2.72133e-06	0.101842	47.1849
53	Fish and fish products	Crustaceans and molluscs	0.0125197	1.65315	0.35265	0.00257376	7.38151	3.38995	8.6201	0.333159	4.34521	0.518645	0.00395114	0.0252437	0.0239565	0.0244794	2.03815e-05	0.0376053	30.7738
54	Red meat	Beef	0.0470856	1.48688	0.238377	0.00334005	42.461	0.239331	47.9827	0.790493	40.5	0.317887	0.0252339	0.085135	0.0408013	0.0413273	0.000242609	0.321658	15.7867
55	Red meat	Pork	0.0248879	1.92063	0.417953	0.00576519	12.3887	0.363983	36.3985	2.0383	17.558	0.545689	0.0150928	0.0438971	0.0236659	0.0241405	6.18707e-05	0.136695	19.8588
56	Poultry	Chicken birds	0.0103194	0.989953	0.12697	0.00149191	4.73301	0.118016	9.34939	0.296793	6.24037	0.166373	0.0053732	0.0396348	0.0108292	0.0112376	3.67488e-05	0.0556031	10.8248
57	Red meat	Game	0.0130239	1.2417	0.187319	0.00177887	6.05769	0.151073	5.34153	0.363139	6.02763	0.246105	0.00537444	0.0544455	0.0132998	0.0138023	4.73874e-05	0.0708844	13.5936
58	Red meat	Offals	0.0298814	0.932617	0.132331	0.00182594	27.2048	0.134813	30.5784	0.357088	26.0792	0.177919	0.0162414	0.0543987	0.0259156	0.0262618	0.000156175	0.205893	10.1721
59	Red meat	Lamb or mutton	0.0547448	1.42056	0.175252	0.00260049	40.0952	0.148264	38.473	0.443279	57.7917	0.238457	0.027608	0.112546	0.0427745	0.0433246	0.000300546	0.387723	14.5027
60	Processed meat	Meat cuts	0.0159532	1.24173	0.250153	0.00354381	8.12133	0.224004	23.68	1.22827	11.424	0.327287	0.0101188	0.029244	0.0150172	0.0153259	4.12641e-05	0.0898488	13.0924
61	Processed meat	Sausages	0.0220125	1.44854	0.304336	0.00457886	10.7677	0.278335	33.4718	1.5252	16.846	0.396897	0.014843	0.0411969	0.0200062	0.0204097	6.0381e-05	0.128481	16.0104
62	Processed meat	Sausage cuts	0.0219991	1.44489	0.304175	0.00457443	10.7529	0.278053	33.4655	1.54897	16.8426	0.396678	0.0148432	0.041216	0.0199838	0.0203869	6.03712e-05	0.128444	16.0088
63	Drinks	Juice drinks	0.00166105	0.290483	0.0423213	0.000314124	0.936137	0.0336985	0.971539	0.153377	0.360612	0.0494774	0.000309486	0.0035357	0.00327107	0.00334587	4.28624e-06	0.00552568	4.85102
64	Drinks	100% fruit juices	0.00166105	0.290483	0.0423213	0.000314124	0.936137	0.0336985	0.971539	0.153377	0.360612	0.0494774	0.000309486	0.0035357	0.00327107	0.00334587	4.28624e-06	0.00552568	4.85102
65	Drinks	Soft drinks, containing sugar	0.00110233	0.218034	0.0325165	0.000295921	0.711317	0.0289561	0.770408	0.154332	0.131961	0.0421105	0.000184023	0.00172871	0.00175413	0.00179603	2.01231e-06	0.00367238	3.68236
66	Drinks	Caffeinated soft drinks	0.00110233	0.218034	0.0325165	0.000295921	0.711317	0.0289561	0.770408	0.154332	0.131961	0.0421105	0.000184023	0.00172871	0.00175413	0.00179603	2.01231e-06	0.00367238	3.68236
67	Drinks	Tea	0.00020248	0.0234201	0.00700715	7.83243e-05	0.101831	0.00578267	0.156494	0.0314536	0.0592331	0.00794211	6.94355e-05	0.000268363	0.000214723	0.000219519	2.20907e-07	0.000637257	0.207522
68	Drinks	Coffee	0.00152155	0.118586	0.0494349	0.000247606	0.603096	0.027464	1.02935	0.0455283	0.548791	0.0406519	0.00123085	0.00275679	0.00191366	0.0019855	4.17112e-06	0.00722061	1.94352
69	Drinks	Other beverages (e.g. alcohol-free beer)	0.00235841	0.415918	0.0423573	0.000592204	1.44748	0.0498499	1.24847	0.257577	0.29792	0.0585644	0.000313917	0.00339474	0.00356052	0.00361606	2.2624e-06	0.00692438	5.37598
70	Drinks	Artificially sweetened beverages	0.00110233	0.218034	0.0325165	0.000295921	0.711317	0.0289561	0.770408	0.154332	0.131961	0.0421105	0.000184023	0.00172871	0.00175413	0.00179603	2.01231e-06	0.00367238	3.68236
71	Drinks	Water	7.81031e-07	8.2995e-05	7.03782e-06	1.62912e-07	0.000333719	1.31764e-05	0.000267398	2.67905e-05	1.81811e-06	9.61001e-06	1.09945e-08	2.25101e-07	7.41012e-07	7.46854e-07	1.30146e-10	1.13368e-06	0.00029955
72	Alcoholic beverages	Beers	0.00235841	0.415918	0.0423573	0.000592204	1.44748	0.0498499	1.24847	0.257577	0.29792	0.0585644	0.000313917	0.00339474	0.00356052	0.00361606	2.2624e-06	0.00692438	5.37598
73	Alcoholic beverages	Wines	0.00266985	0.390375	0.0539622	0.00057382	1.3329	0.0539909	1.96861	0.166793	1.31709	0.0710843	0.00135074	0.0136639	0.00472905	0.00481197	2.78008e-06	0.00722946	6.91495
74	Alcoholic beverages	Cider	0.00216165	0.339196	0.0442209	0.000372085	1.14831	0.0404066	1.37558	0.146341	0.283526	0.0534193	0.000109928	0.00740395	0.00378058	0.00384231	1.46777e-06	0.00604906	6.14122
75	Alcoholic beverages	Spirits	0.00228442	0.378465	0.0268522	0.000339363	1.21954	0.0342975	0.956407	0.141528	0.186083	0.0393911	5.0725e-05	0.00243739	0.00312522	0.00318184	1.78527e-06	0.00571692	5.86303
76	Alcoholic beverages	Other alcoholic beverages (eg long drink)	0.0023032	0.34359	0.0364053	0.000362865	1.20976	0.0379423	1.03778	0.14432	0.253472	0.0490543	0.000195393	0.00274029	0.00347885	0.00353321	2.30214e-06	0.00666054	5.70593
77	Jams and marmelades	Preserves	0.00436834	0.579786	0.0726262	0.000868013	2.06686	0.106343	2.20955	0.339572	0.637577	0.167924	0.00111906	0.00712759	0.00553975	0.0056377	8.01791e-06	0.0145396	9.31588
78	Sugars and syrups	Sugars, syrups	0.00229983	0.199094	0.0206911	0.000301898	0.803483	0.0271399	0.71242	0.0821823	0.796669	0.0293292	0.0012093	0.00229878	0.00236594	0.00241098	6.09506e-06	0.0113625	3.73814
79	Chocolate and sweets	Chocolate	0.0190868	1.0831	0.245012	0.00232907	17.4688	0.185619	8.03288	0.630109	15.4181	0.2819	0.013212	0.0194043	0.0203627	0.0214725	4.11956e-05	0.0545651	20.0213
80	Chocolate and sweets	Confectionery	0.00796204	0.880333	0.139753	0.00148464	3.23396	0.164895	57.5996	0.35955	2.35637	0.229114	0.00315215	0.0164792	0.0109708	0.0112227	3.20558e-05	0.0283172	18.8845
81	Condiments	Seasoning sauces	0.00215174	0.399781	0.052916	0.000720587	1.4107	0.065952	1.753	0.358257	0.456444	0.071105	0.000746256	0.00845208	0.00328442	0.0033694	3.14211e-06	0.00744407	4.98064

## Sheet: 2.All Prod Data Source+Changes
SM Table 2. All product Life Cycle Assessment (LCA) processes from Agribalyse, data source, changes made, and Finnish Agri-footprint Processes
	Food frequency questionnaire (FFQ) 2017			Hybrid: Agri-footprint (e.g., electricity, feed from - FI grains**) + Agribalyse (all other processes)	**Important to have Finnish data, Production : Import Ratio > 1
				From Agribalyse (EU average food item)	--> Production : Import Ratio < 1 // NA
#	Food Group Name	Specific food	LCA Process (From Agribalyse)	Datasource	Changes made
1	Fruit and berries	Citrus fruits	Orange, pulp, raw, processed in FR | Ambient (average) | No packaging | No preparation | at consumer - FR		Electricity, low voltage {Europe without Switzerland}| market group for | Cut-off, S - Copied from Ecoinvent
2	Fruit and berries	Malaceous fruit	Apple, pulp and peel, raw, processed in FR | Ambient (average) | No packaging | No preparation | at consumer - FR		Electricity, low voltage {Europe without Switzerland}| market group for | Cut-off, S - Copied from Ecoinvent				Electricity, medium voltage {FI}| market for | Cut-off, S - Copied from Ecoinvent
3	Fruit and berries	Berries	Blueberry, frozen, raw, processed in FR | Frozen | LDPE | No preparation | at consumer		Electricity, low voltage {Europe without Switzerland}| market group for | Cut-off, S - Copied from Ecoinvent				Electricity, low voltage {Europe without Switzerland}| market group for | Cut-off, S - Copied from Ecoinvent
4	Fruit and berries	Other fruit (e.g. banana, grapes)	Banana, pulp, raw, processed in FR | Ambient (average) | No packaging | No preparation | at consumer - FR		Electricity, low voltage {Europe without Switzerland}| market group for | Cut-off, S - Copied from Ecoinvent
5	Fruit and berries	Canned fruit	Pineapple, in light syrup, canned, drained, processed in FR | Ambient (average) | Steel | No preparation | at consumer		Electricity, low voltage {Europe without Switzerland}| market group for | Cut-off, S - Copied from Ecoinvent
6	Vegetables	Roots and tubers	Carrot, raw, processed in FR | Ambient (average) | No packaging | No preparation | at consumer - FR		Electricity, low voltage {Europe without Switzerland}| market group for | Cut-off, S - Copied from Ecoinvent
7	Vegetables	Onion vegetables	Onion, raw, processed in FR | Ambient (average) | No packaging | No preparation | at consumer - FR		Electricity, low voltage {Europe without Switzerland}| market group for | Cut-off, S - Copied from Ecoinvent
8	Vegetables	Vegetables (e.g. tomato, cucumber, sweet pepper)	Tomato, off-season, raw, processed in FR | Ambient (average) | No packaging | No preparation | at consumer - FR		Electricity, low voltage {Europe without Switzerland}| market group for | Cut-off, S - Copied from Ecoinvent
9	Vegetables	Cabbages	White cabbage, raw, processed in FR | Ambient (average) | No packaging | No preparation | at consumer		Electricity, low voltage {Europe without Switzerland}| market group for | Cut-off, S - Copied from Ecoinvent
10	Vegetables	Leafy vegetables	Lettuce, raw, processed in FR | Ambient (average) | No packaging | No preparation | at consumer - FR		Electricity, low voltage {Europe without Switzerland}| market group for | Cut-off, S - Copied from Ecoinvent
11	Vegetables	Canned vegetables	Gherkin , processed in FR | Ambient (average) | No packaging | No preparation | at consumer		Electricity, low voltage {Europe without Switzerland}| market group for | Cut-off, S - Copied from Ecoinvent
12	Vegetables	Mushrooms	Mushroom, consumption mix - FR
13	Legumes and legume products	Legumes	PEABEAN | Garden peas (50%), green beans (40%), chick peas (10%)	Peas, dry**	Base process from FI, Electricity, medium voltage {FI}| market for | Cut-off, S - Copied from Ecoinvent
14	Legumes and legume products	Soya preparations	Soybean, whole grain, processed in FR | Ambient (long) | LDPE | No preparation | at consumer		Electricity, low voltage {Europe without Switzerland}| market group for | Cut-off, S - Copied from Ecoinvent
15	Legumes and legume products	Legume products	Broad bean, dried, ground, processed in FR | Ambient (average) | LDPE | No preparation | at consumer		Electricity, low voltage {Europe without Switzerland}| market group for | Cut-off, S - Copied from Ecoinvent
16	Nuts and seeds	Nuts, seeds	Mix of unsalted grains/nuts, processed in FR | Ambient (long) | LDPE | No preparation | at consumer		Electricity, low voltage {Europe without Switzerland}| market group for | Cut-off, S - Copied from Ecoinvent
17	Potatoes and potato products	Potato	Potato, boiled/cooked in water, processed in FR | Chilled | PP | Boiling | at consumer	Potatoes**	Base process from FI, Electricity, medium voltage {FI}| market for | Cut-off, S - Copied from Ecoinvent
18	Potatoes and potato products	Potato products	French fries or chips, frozen, deep-fried, processed in FR | Frozen | LDPE | Oven | at consumer	Potatoes**	Base process from FI, Electricity, medium voltage {FI}| market for | Cut-off, S - Copied from Ecoinvent
19	Cereals	Rice	Rice, raw, processed in FR | Ambient (long) | LDPE | No preparation | at consumer		Electricity, low voltage {Europe without Switzerland}| market group for | Cut-off, S - Copied from Ecoinvent
20	Cereals	Oats and oat products	Oatmeal flakes, processed in FR | Ambient (average) | Paper | No preparation | at consumer	Oat grain**	Base process from FI, Electricity, medium voltage {FI}| market for | Cut-off, S - Copied from Ecoinvent
21	Cereals	Wheat	Wheat flour, type 55 (for bread), processed in FR | Ambient (average) | Already packed - LDPE | No preparation | at consumer	Wheat grain**	Base process from FI, Electricity, medium voltage {FI}| market for | Cut-off, S - Copied from Ecoinvent
22	Cereals	Rye	Rye flour, type 85, processed in FR | Ambient (average) | Paper | No preparation | at consumer	Rye grain**	Base process from FI, Electricity, medium voltage {FI}| market for | Cut-off, S - Copied from Ecoinvent
23	Cereals	Other cereals	Quinoa, raw, processed in FR | Ambient (long) | LDPE | No preparation | at consumer		Electricity, low voltage {Europe without Switzerland}| market group for | Cut-off, S - Copied from Ecoinvent
24	Cereals	Barley and barley products	Barley flour, processed in FR | Ambient (average) | Paper | No preparation | at consumer - FR	Barley grain**	Base process from FI, Electricity, medium voltage {FI}| market for | Cut-off, S - Copied from Ecoinvent
25	Milk	Fatfree milk	Milk, skimmed, pasteurised, processed in FR | Ambient (average) | HDPE | No preparation | at consumer	Milk, whole fresh cow**	Feed grains from FI, Electricity, medium voltage {FI}| market for | Cut-off, S - Copied from Ecoinvent
26	Milk	Low fat milk, fat <= 2%	Milk, semi-skimmed, pasteurised, processed in FR | Ambient (average) | HDPE | No preparation | at consumer		Feed grains from FI, Electricity, medium voltage {FI}| market for | Cut-off, S - Copied from Ecoinvent
27	Milk	Skimmed milk, fat> 2%	Milk, whole, pasteurised, processed in FR | Ambient (average) | HDPE | No preparation | at consumer		Feed grains from FI, Electricity, medium voltage {FI}| market for | Cut-off, S - Copied from Ecoinvent
28	Sour milk products	Yoghurts, fat> 1%	Yogurt, fermented milk or dairy specialty, with fruits, with sugar, fortified with vitamin D, processed in FR | Chilled | PP | No preparation | at consumer		Feed grains from FI, Electricity, medium voltage {FI}| market for | Cut-off, S - Copied from Ecoinvent
29	Sour milk products	Yoghurts, fat <= 1%	Yogurt, fermented milk or dairy specialty, with fruits, with sweetener, fat free, fortified with vitamin D, processed in FR | Chilled | PP | No preparation | at consumer		Feed grains from FI, Electricity, medium voltage {FI}| market for | Cut-off, S - Copied from Ecoinvent
30	Sour milk products	Soured milk	Fermented milk drink, plain, whole milk, processed in FR | Chilled | PET | No preparation | at consumer		Feed grains from FI, Electricity, medium voltage {FI}| market for | Cut-off, S - Copied from Ecoinvent
31	Sour milk products	Curd	Petit-Suisse, fresh cream cheese type, plain, fat free, processed in FR | Chilled | PP | No preparation | at consumer		Feed grains from FI, Electricity, medium voltage {FI}| market for | Cut-off, S - Copied from Ecoinvent
32	Sour milk products	Buttermilk	Buttermilk, at consumer		Feed grains from FI, Electricity, medium voltage {FI}| market for | Cut-off, S - Copied from Ecoinvent
33	Sour milk products	Sour milk products, other	Thick cream, light, 15-20% fat, refrigerated, processed in FR | Chilled | PP | No preparation | at consumer		Feed grains from FI, Electricity, medium voltage {FI}| market for | Cut-off, S - Copied from Ecoinvent
34	Cream	Cream	Liquid cream, light, 15-20% fat, UHT, processed in FR | Chilled | PP | No preparation | at consumer		Feed grains from FI, Electricity, medium voltage {FI}| market for | Cut-off, S - Copied from Ecoinvent
35	Cheeses	Cheeses, cured, ripened, fat> 17%	Edam cheese, from cow's milk, processed in FR | Chilled | LDPE | No preparation | at consumer		Feed grains from FI, Electricity, medium voltage {FI}| market for | Cut-off, S - Copied from Ecoinvent
36	Cheeses	Cheeses, cured, matured, fat <= 17%	Gouda cheese, from cow's milk, processed in FR | Chilled | LDPE | No preparation | at consumer		Feed grains from FI, Electricity, medium voltage {FI}| market for | Cut-off, S - Copied from Ecoinvent
37	Cheeses	Cheeses, processed cheeses, fat> 17%	Processed cheese, around 20% fat, in wedges or cubes, processed in FR | Chilled | LDPE | No preparation | at consumer		Feed grains from FI, Electricity, medium voltage {FI}| market for | Cut-off, S - Copied from Ecoinvent
38	Cheeses	Cheeses, processed cheeses, fat <= 17%	Processed cheese, double cream, around 31% fat, processed in FR | Chilled | LDPE | No preparation | at consumer		Feed grains from FI, Electricity, medium voltage {FI}| market for | Cut-off, S - Copied from Ecoinvent
39	Cheeses	Cheeses, cream cheeses, fat> 15%	Uncured soft cheese, spreadable, around 25% fat, in a tub, processed in FR | Chilled | LDPE | No preparation | at consumer		Feed grains from FI, Electricity, medium voltage {FI}| market for | Cut-off, S - Copied from Ecoinvent
40	Cheeses	Cheeses, cream cheeses, fat <= 15%	Uncured soft cheese, spreadable, around 20% fat, in a tub, processed in FR | Chilled | LDPE | No preparation | at consumer		Feed grains from FI, Electricity, medium voltage {FI}| market for | Cut-off, S - Copied from Ecoinvent
41	Dessert	Ice cream	Ice cream, in box, processed in FR | Frozen | PP | No preparation | at consumer		Feed grains from FI, Electricity, medium voltage {FI}| market for | Cut-off, S - Copied from Ecoinvent
42	Edible fats	Milk fat	Butter, 82% fat, unsalted, easy-to-spread, processed in FR | Chilled | PP | No preparation | at consumer		Feed grains from FI, Electricity, medium voltage {FI}| market for | Cut-off, S - Copied from Ecoinvent
43	Edible fats	Fat blend> = 55%	Blended fat (vegetable and animal origins), 50-63% fat, lightly salted, processed in FR | Chilled | PP | No preparation | at consumer		Feed grains from FI, Electricity, medium voltage {FI}| market for | Cut-off, S - Copied from Ecoinvent
44	Edible fats	Fat mixtures <55%	Blended fat (vegetable and animal origins), spreadable, 30-40% fat, processed in FR | Chilled | PP | No preparation | at consumer		Feed grains from FI, Electricity, medium voltage {FI}| market for | Cut-off, S - Copied from Ecoinvent
45	Edible fats	Margarine and fat spreads> = 55%	Vegetable fat (margarine type), 80% fat, unsalted, processed in FR | Chilled | PP | No preparation | at consumer		Electricity, low voltage {Europe without Switzerland}| market group for | Cut-off, S - Copied from Ecoinvent
46	Edible fats	Cooking and industrial grease	Solid vegetable fat (margarine type), for frying, processed in FR | Chilled | PP | No preparation | at consumer		Electricity, low voltage {Europe without Switzerland}| market group for | Cut-off, S - Copied from Ecoinvent
47	Edible fats	Oil	Rapeseed oil, processed in FR | Ambient (long) | PET | No preparation | at consumer		Electricity, low voltage {Europe without Switzerland}| market group for | Cut-off, S - Copied from Ecoinvent
48	Edible fats	Margarine and fat spreads <55%	Vegetable fat (margarine type), spreadable, 30-40% fat, light, unsalted, processed in FR | Chilled | PP | No preparation | at consumer		Electricity, low voltage {Europe without Switzerland}| market group for | Cut-off, S - Copied from Ecoinvent
49	Edible fats	Salad dressings and mayonnaise	Salad dressing, (50-75% of oil), prepacked, processed in FR | Chilled | PVC | No preparation | at consumer		Electricity, low voltage {Europe without Switzerland}| market group for | Cut-off, S - Copied from Ecoinvent
50	Eggs	Eggs	Egg, raw, processed in FR | Ambient (average) | Cardboard | No preparation | at consumer	Eggs, hen, in shell**	Feed grains from FI, Electricity, medium voltage {FI}| market for | Cut-off, S - Copied from Ecoinvent
51	Fish and fish products	Fish	Salmon trout, raw, processed in FR | Chilled | PS | No preparation | at consumer		Electricity, low voltage {Europe without Switzerland}| market group for | Cut-off, S - Copied from Ecoinvent
52	Fish and fish products	Fish products	Tuna, plain, canned, drained, processed in FR | Ambient (average) | Already packed - Aluminium | No preparation | at consumer - FR		Electricity, low voltage {Europe without Switzerland}| market group for | Cut-off, S - Copied from Ecoinvent
53	Fish and fish products	Crustaceans and molluscs	Shrimp or prawn, raw, processed in FR | Chilled | PS | No preparation | at consumer		Electricity, low voltage {Europe without Switzerland}| market group for | Cut-off, S - Copied from Ecoinvent
54	Red meat	Beef	Beef, minced steak, 20% fat, raw, processed in FR | Chilled | LDPE | No preparation | at consumer	Meat, cattle**	Feed grains from FI, Electricity, medium voltage {FI}| market for | Cut-off, S - Copied from Ecoinvent	Hietala, S., Heusala, H., Katajajuuri, J. M., Järvenranta, K., Virkajärvi, P., Huuskonen, A., & Nousiainen, J. (2021). Environmental life cycle assessment of Finnish beef–cradle-to-farm gate analysis of dairy and beef breed beef production. Agricultural Systems, 194, 103250.
55	Red meat	Pork	Pork, loin, raw, processed in FR | Chilled | Already packed - PET | No preparation | at consumer	Meat, pig**	Feed grains from FI, Electricity, medium voltage {FI}| market for | Cut-off, S - Copied from Ecoinvent
56	Poultry	Chicken birds	Chicken, meat, raw, processed in FR | Chilled | PS | No preparation | at consumer	Meat, chicken**	Feed grains from FI, Electricity, medium voltage {FI}| market for | Cut-off, S - Copied from Ecoinvent
57	Red meat	Game	Rabbit, wild, meat, raw, processed in FR | Chilled | PS | No preparation | at consumer		Electricity, low voltage {Europe without Switzerland}| market group for | Cut-off, S - Copied from Ecoinvent
58	Red meat	Offals	Liver, young cow, raw, processed in FR | Chilled | PS | No preparation | at consumer		Feed grains from FI, Electricity, medium voltage {FI}| market for | Cut-off, S - Copied from Ecoinvent
59	Red meat	Lamb or mutton	Mutton, meat, raw, processed in FR | Chilled | PS | No preparation | at consumer		Electricity, low voltage {Europe without Switzerland}| market group for | Cut-off, S - Copied from Ecoinvent
60	Processed meat	Meat cuts	Cooked ham, choice, rind less and fatless, processed in FR | Chilled | Already packed - PET | No preparation | at consumer		Feed grains from FI, Electricity, medium voltage {FI}| market for | Cut-off, S - Copied from Ecoinvent
61	Processed meat	Sausages	Sausage meat, pure pork, raw, processed in FR | Chilled | Already packed - PET | No preparation | at consumer		Feed grains from FI, Electricity, medium voltage {FI}| market for | Cut-off, S - Copied from Ecoinvent
62	Processed meat	Sausage cuts	Sausage meat, pork and beef, raw, processed in FR | Chilled | Already packed - PET | No preparation | at consumer		Feed grains from FI, Electricity, medium voltage {FI}| market for | Cut-off, S - Copied from Ecoinvent
63	Drinks	Juice drinks	Mixed fruits juice, pure juice, processed in FR | Chilled | HDPE | Chilled at consumer | at consumer		Electricity, low voltage {Europe without Switzerland}| market group for | Cut-off, S - Copied from Ecoinvent
64	Drinks	100% fruit juices	Mixed fruits juice, reconstituted from a concentrate, multivitamin, processed in FR | Chilled | HDPE | Chilled at consumer | at consumer		Electricity, low voltage {Europe without Switzerland}| market group for | Cut-off, S - Copied from Ecoinvent
65	Drinks	Soft drinks, containing sugar	Soft drink, carbonated, without fruit juice, with sugar, processed in FR | Chilled | PET | No preparation | at consumer		Electricity, low voltage {Europe without Switzerland}| market group for | Cut-off, S - Copied from Ecoinvent
66	Drinks	Caffeinated soft drinks	Soft drink, carbonated, without fruit juice, reduced sugar, processed in FR | Chilled | PET | No preparation | at consumer		Electricity, low voltage {Europe without Switzerland}| market group for | Cut-off, S - Copied from Ecoinvent
67	Drinks	Tea	Black tea, brewed, without sugar, processed in FR | Ambient (average) | LDPE | Water cooker | at consumer		Electricity, low voltage {Europe without Switzerland}| market group for | Cut-off, S - Copied from Ecoinvent
68	Drinks	Coffee	Not instant coffee, without sugar, ready-to-drink, processed in FR | Ambient (average) | Cardboard | Water cooker | at consumer		Electricity, low voltage {Europe without Switzerland}| market group for | Cut-off, S - Copied from Ecoinvent
69	Drinks	Other beverages (e.g. alcohol-free beer)	Beer, low alcohol-content (3° alcohol), processed in FR | Chilled | Glass | Chilled at consumer | at consumer		Electricity, low voltage {Europe without Switzerland}| market group for | Cut-off, S - Copied from Ecoinvent
70	Drinks	Artificially sweetened beverages	Cola, without sugar and with artificial sweetener(s), processed in FR | Chilled | PET | No preparation | at consumer		Electricity, low voltage {Europe without Switzerland}| market group for | Cut-off, S - Copied from Ecoinvent
71	Drinks	Water	tap water production, underground water without treatment		Electricity, low voltage {Europe without Switzerland}| market group for | Cut-off, S - Copied from Ecoinvent
72	Alcoholic beverages	Beers	Beer, regular (4-5° alcohol), processed in FR | Chilled | Glass | Chilled at consumer | at consumer		Electricity, low voltage {Europe without Switzerland}| market group for | Cut-off, S - Copied from Ecoinvent
73	Alcoholic beverages	Wines	Wine, red, 13°, processed in FR | Ambient (average) | Already packed - Glass | Chilled at consumer | at consumer		Electricity, low voltage {Europe without Switzerland}| market group for | Cut-off, S - Copied from Ecoinvent
74	Alcoholic beverages	Cider	Cider, processed in FR | Chilled | Already packed - Glass | Chilled at consumer | at consumer		Electricity, low voltage {Europe without Switzerland}| market group for | Cut-off, S - Copied from Ecoinvent
75	Alcoholic beverages	Spirits	Vodka, processed in FR | Ambient (average) | Glass | Chilled at consumer | at consumer		Electricity, low voltage {Europe without Switzerland}| market group for | Cut-off, S - Copied from Ecoinvent
76	Alcoholic beverages	Other alcoholic beverages (eg long drink)	Cocktail, punch type, 16% alcohol, processed in FR | Chilled | Glass | Chilled at consumer | at consumer		Electricity, low voltage {Europe without Switzerland}| market group for | Cut-off, S - Copied from Ecoinvent
77	Jams and marmelades	Preserves	Jam, strawberry, processed in FR | Chilled | Glass | No preparation | at consumer		Electricity, low voltage {Europe without Switzerland}| market group for | Cut-off, S - Copied from Ecoinvent
78	Sugars and syrups	Sugars, syrups	Sugar, white, processed in FR | Ambient (average) | Paper | No preparation | at consumer		Electricity, low voltage {Europe without Switzerland}| market group for | Cut-off, S - Copied from Ecoinvent
79	Chocolate and sweets	Chocolate	Milk chocolate bar, processed in FR | Ambient (average) | Cardboard | No preparation | at consumer		Electricity, low voltage {Europe without Switzerland}| market group for | Cut-off, S - Copied from Ecoinvent
80	Chocolate and sweets	Confectionery	Candies, all types, processed in FR | Ambient (average) | LDPE | No preparation | at consumer		Electricity, low voltage {Europe without Switzerland}| market group for | Cut-off, S - Copied from Ecoinvent
81	Condiments	Seasoning sauces	Ketchup, processed in FR | Chilled | PVC | No preparation | at consumer		Electricity, low voltage {Europe without Switzerland}| market group for | Cut-off, S - Copied from Ecoinvent
Finnish Processes from Agrifootprint
		Flow Name
13	Peas, dry	Peas, dry, at farm/FI Economic
17	Potatoes	Potatoes, at farm/FI Economic
20	Oats	Oat grain, at farm/FI Economic
21	Wheat	Wheat grain, at farm/FI Economic
22	Rye	Rye grain, at farm/FI Economic
24	Barley	Barley grain, at farm/FI Economic
78	Sugar beet	Sugar beet, at farm/FI Economic

## Sheet: 3.FAO Prod-Import Ratio
SM Table 3. Food and Agriculture Organization (FAO) food product produced to imported ratios
Data Source	UN FAOSTAT Data (2019)
Location	Finland
Rank Imported	Rank Produced	Item Code (FAO)	Item	Ratio Produced : Imported
212	2	44	Barley	6398.35
250	20	181	Broad beans, horse beans, dry	407.703
84	1	882	Milk, whole fresh cow	399.993
97	6	116	Potatoes	163.947
55	4	75	Oats	96.2223
127	9	1035	Meat, pig	84.0547
51	5	15	Wheat	63.0861
135	13	1062	Eggs, hen, in shell	43.0769
88	8	71	Rye	36.6271
260	30	550	Currants	30.6557
95	10	1058	Meat, chicken	28.9396
108	11	867	Meat, cattle	28.8305
143	18	187	Peas, dry	22.5296
197	24	417	Peas, green	18.5744
69	12	426	Carrots and turnips	8.49797
75	14	397	Cucumbers and gherkins	8.23624
113	22	544	Strawberries	6.16183
130	25	1080	Meat, turkey	4.35938
78	21	358	Cabbages and other brassicas	3.92642
49	19	403	Onions, dry	2.12519
134	28	1182	Honey, natural	1.8623
30	17	388	Tomatoes	1.50888
290	46	1017	Meat, goat	1.42857
206	37	373	Spinach	1.37195
136	31	977	Meat, sheep	0.906326
91	27	393	Cauliflowers and broccoli	0.824008
133	32	449	Mushrooms and truffles	0.737251
36	23	372	Lettuce and chicory	0.614649
180	38	333	Linseed	0.55788
93	29	394	Pumpkins, squash and gourds	0.487391
10	16	270	Rapeseed	0.485533
139	36	407	Leeks, other alliaceous vegetables	0.459408
172	39	1097	Meat, horse	0.286029
214	44	414	Beans, green	0.252101
19	26	515	Apples	0.192047
163	41	552	Blueberries	0.188679
44	35	401	Chillies and peppers, green	0.062569
153	43	406	Garlic	0.0561798
59	40	521	Pears	0.0216506
146	45	367	Asparagus	0.0146306
201	47	27	Rice, paddy	0
28	48	30	Rice, paddy (rice milled equivalent)	0
279	50	220	Chestnut	0
273	51	221	Almonds, with shell	0
265	52	222	Walnuts, with shell	0
285	53	225	Hazelnuts, with shell	0
202	54	234	Nuts nes	0
278	55	260	Olives	0
281	56	366	Artichokes	0
147	57	399	Eggplants (aubergines)	0
109	59	463	Vegetables, fresh nes	0
6	60	486	Bananas	0
23	61	490	Oranges	0
25	62	495	Tangerines, mandarins, clementines, satsumas	0
73	63	497	Lemons and limes	0
124	64	507	Grapefruit (inc. pomelos)	0
179	66	526	Apricots	0
223	67	530	Cherries, sour	0
166	68	531	Cherries	0
71	69	534	Peaches and nectarines	0
107	70	536	Plums and sloes	0
43	73	560	Grapes	0
37	74	567	Watermelons	0
83	75	568	Melons, other (inc.cantaloupes)	0
251	76	569	Figs	0
72	77	572	Avocados	0
106	78	592	Kiwi fruit	0
304	79	603	Fruit, tropical fresh nes	0
245	80	773	Flax fibre and tow	0
224	85	1069	Meat, duck	0
323	7	157	Sugar beet	NA
324	81	826	Tobacco, unmanufactured	NA

## Sheet: 4.BSDS,Nutrients Results
SM Table 4. Baltic Sea Diet Score, modified (mBSDS) components, nutrient intakes, and food group intakes with Dunn test
Updated 02.11.23
Variable	All	Cluster 1 Lowest impact	Cluster 2 Average impact	Cluster 3 "Good compromise"	Cluster 4 Second highest impact	Cluster 5 Highest impact	Dunn test at p = 0.05 significance level
Components of the modified Baltic Sea Diet Score (mBSDS)
Malaceous fruit and berries (g/d)a	88.5167	89.5726	72.2402	137.858	78.4756	74.8079	All significant but 1-4, 2-4, 1-5, 2-5, 4-5
Vegetables and legumes (g/d)a	278.275	222.499	230.316	405.088	278.443	365.734	All significant but 1-2
Whole grain products (rye, oat, barley) (g/d)a	60.17	72.48	56.3	76.22	51.13	31.48	All significant
Low-fat milk (g/d)a	231.77	152.367	226.914	198.377	319.63	219.761	All significant but 2-5, 3-5
Fish (g/d) (does not include fish products)	37.1101	23.02*	29.38*	64.31*	35.69*	48,96*	All significant but 4-5
Red meat and processed meat (g/d)a	143.137	82.4133	145.318	107.783	180.936	285.161	All significant
Ratio of polyunsaturated fatty acids to saturated fatty acids and trans fatty acidsb	0.46	0.46	0.41	0.62	0.42	0.5	All significant but 1-5, 2-4
Alcohol (ethanol, g/d)a	126.938	180.411	146.776	80.4002	109.248	52.7392	All significant but 1-3
Nutrient intake								The amount of energy delivered by the nutrients in food is as follows:
Energy intake (kJ/day)	8693.04	9860*	7890*	8970*	8430*	11500*	All significant
Protein (E%)b	20.8316	13	19	18	22	20	All significant but 4-5	Carbohydrates – 16.7kJ per gram
Protein (g/day)	95.9627	74.18*	90.71*	98.40*	108.71*	140,61*	All significant	Protein – 16.7kJ per gram
Plant-based protein (g/day)	25.0246	27.80*	23.61*	30.01*	22.5642	19,92*	All significant	Fat – 37.7kJ per gram
Animal protein (g/day)	70.76	46.18*	66.90*	68.27*	85.98*	120,59*	All significant	Alcohol – 29.3kJ per gram
Plant/animal protein ratio	0.404174	0.67*	0.37*	0.48*	0.27*	0.19303	All significant
Fat (E%)b	42.0146	31	42	34	42	31	All significant but 1-5	Source: National Health and Medical Research Council.
Saturated fat (E%)b	15.7327	12.9007	18.1942	12.8743	16.5274	11.9534	All significant but 1-3
Carbohydrates (E%)	40	45*	41*	55*	38*	32*	All significant
Sucrose (E%)	8.35	9	9.68	7.23	7.48	3.92	All significant but 3-4
Fiber (g/day)	22.2327	23.64*	20.13*	29.23*	20.05*	18.05*	All significant but 2-4
Vitamin A (ug/day)	1012.78	864.58*	954.88*	1154.95*	1052.98*	1236.92*	All significant but 3-5, 4-5
Vitamin D (ug/day)	13.1725	10.97*	12.43*	15.61*	13.79*	13.9422	All significant but 2-5, 4-5
Vitami E (ug/day)	11.0232	10.33*	10.30*	13.58*	10.48*	12.06*	All significant but 1-2,1-4,2-4
Thiamin (ug/day)	1.62158	1.40*	1.54*	1.76764	1.72*	2.02*	All significant but 1-2,1-4,2-4
Riboflavin (ug/day)	2.16669	1.71*	2.05*	2.19*	2.51*	2.81*	All significant but 4-5
Folate (ug/day)	311.335	288.57*	282.96*	375.62*	313.97	357.63*	All significant but 1-2
Vitamin C (ug/day)	141.006	130.78*	122.51*	190.29*	136.334	158.42*	All significant but 1-2, and 4-5
Salt NaCl (mg/day)	7802.39	6737.72*	7670.51*	7954.85*	8320.62*	9319.94*	All significant
Potassium K (mg/day)	4331.96	3732.26*	4053.34*	4835.66*	4658.19*	5033.93*	All significant but 3-5
Calcium (mg/day)	1265.24	1039.33*	1222.21*	1269.25	1457.61*	1386.96*	All significant but 3-5
Magnesium (mg/day)	413.934	387.59*	388.54*	471.22*	425.75*	426.001	All significant but 1-2, and 4-5
Iron (mg/day)	11.6921	10.80*	10.95*	13.37*	11.86*	13.49*	All significant but 1-2, and 4-5
Food groups (g/day)
Vegetables, fruits and berries a	441.13	386.75	368.81	645.96	423.64	505.55	All significant but 1-2, 4-5
Legumes and legume products (leguprod+ sojaprod) a	2.42753	3.1	1.41	4.81	1.82	2.24	All significant
soyaprod	1.88379	2.45*	1.00*	3.89*	1.40*	1.7712	All significant
leguprod	0.543739	0.65*	0.40*	0.92*	0.42*	0.47*	All significant but 2-4
Nuts and seeds	6.54253	6.3564	4.56*	12.88*	4.93*	6.7187	All significant but 2-4,1-5, 2-5,4-5
Grains (Cereals Total)a	127.06	155.119	125.716	139.854	109.89	77.7945	All significant
Pork	32.0017	18.06*	31.82*	22.81*	41.52*	70.57*	All significant
Beef	29.4497	14.05*	28.68*	19.16*	39.86*	78.20*	All significant
Processed meata	40.4166	29.8165	46.6417	26.0176	47.7097	44.5841	All significant but 1-3, 2-4
Poultry	39.8855	19.89*	37.02*	38.57*	49.97*	87.59*	All significant
Fish	37.1101	23.02*	29.38*	64.31*	35.69*	48.96*	All significant but 4-5
Fish and fish products	48.3653	30.309	39.3566	78.8234	47.8306	67.1984	All significant but 4-5
Egg	34.9505	25.21*	31.59*	37.0008	39.32*	67.14*	All significant but 2-3
Liquid dairy productsa	446.03	291.441	421.43	403.405	596.963	572.38	All significant but 2-3
Solid dairy productsa	62.4181	56.7937	63.3303	55.4141	68.1649	72.7355	All significant but 1-3, 2-4, 1-5, 2-5, 4-5
Vegetable-based fata	20.4459	20.3736	19.8166	25.9032	17.8218	17.5939	All significant but 1-2, 1-4, 2-4, 1-5, 2-5, 4-5
Sugar, sweets and chocolatea	26.3737	36.0628	29.5713	20.6472	21.7841	12.593	All significant but 3-4
aFor these food groups the v-statistic is not available as the values for food groups were computed based on the results of the MFA and hierarchical clustering.
bThese variables were computed based on the results of the MFA and hierarchical clustering, thus the v-statistics is not available.
GROUP	All	C1	C2	C3	C4	C5
ALCTOT_1	126.938	180.411	146.776	80.4002	109.248	52.7392	All significant but 1-3
ALLMEATTOT_1	150.027	86.3694	151.84	113.743	190.355	295.929	All significant
APPLEBERRY_1	88.5167	89.5726	72.2402	137.858	78.4756	74.8079	All significant but 1-4, 2-4, 1-5, 2-5, 4-5
BEEFTOT_1	29.4497	14.0487	28.6827	19.1567	39.8644	78.198	All significant
BEVTOT_1	1805.26	1783.93	1738.45	1862.9	1871.14	1866.16	All significant but 1-2, 3-4, 1-5, 3-5, 4-5
CERTOT_1	127.06	155.119	125.716	139.854	109.89	77.7945	All significant
CHEESETOT_1	49.0478	39.973	47.7947	46.6962	56.1454	63.8367	All significant but 2-3, 2-5, 3-5, 4-5
CREAMTOT_1	14.9285	11.5757	14.6762	14.491	16.5433	22.2471	All significant but 2-3, 4-5
DESSERTSTOT_1	45.8655	55.2142	50.4232	39.3931	40.3733	29.421	All significant but 1-2, 3-4
EGGTOT_1	34.9505	25.2064	31.5928	37.0008	39.3177	67.1394	All significant but 2-3
FATOT_1	42.5065	48.2387	44.4268	42.4679	37.4656	32.7117	All significant
FISHTOT_1	48.3653	30.309	39.3566	78.8234	47.8306	67.1984	All significant but 4-5
FRUITOT_1	174.147	173.827	147.608	257.376	156.678	153.459	All significant
ICECREAMTOT_1	9.03476	10.4944	10.0911	7.77827	7.74213	6.85642	All significant but 1-3, 1-4
LEGUTOT_1	13.7188	12.6769	10.5231	21.3148	13.2955	15.8854	All significant but 2-5, 4-5
LEGUTOT_1	2.42753	3.10342	1.40746	4.81464	1.81815	2.24132	All significant but 4-5
LIQDAIRYTOT_1	446.03	291.441	421.43	403.405	596.963	572.38	All significant but 2-3
MILKLF_1	231.77	152.367	226.914	198.377	319.63	219.761	All significant but 2-5, 3-5
MILKTOT_1	248.11	175.866	245.376	204.056	337.539	227.974	All significant but 1-5, 3-5
NONBEEFREDMEATTOT_1	40.2752	22.6168	39.4961	30.0017	52.807	85.5598	All significant
NUTSTOT_1	6.54253	6.3564	4.56431	12.878	4.93332	6.7187	All significant but 2-4, 1-5, 2-5, 4-5
POTATOT_1	98.8005	96.2049	101.668	93.9897	101.676	87.3986	All significant but 1-3, 2-4
POULTRYTOT_1	39.8855	19.8874	37.0199	38.5669	49.9737	87.5874	All significant but 2-3
PROCMEATTOT_1	40.4166	29.8165	46.6417	26.0176	47.7097	44.5841	All significant but 1-3, 2-4
REDMEATTOT_1	69.7249	36.6655	68.1788	49.1584	92.6714	163.758	All significant
REDPROCMEATBSDS_1	143.137	82.4133	145.318	107.783	180.936	285.161	All significant
SMILKTOT_1	182.992	103.999	161.378	184.858	242.881	322.159	All significant but 4-5
SOLIDDAIRYTOT_1	62.4181	56.7937	63.3303	55.4141	68.1649	72.7355	All significant but 1-3, 2-4, 1-5, 2-5, 4-5
SUGARTOT_1	36.8307	44.7198	40.3321	31.6148	32.6312	22.5645	All significant but 1-2, 3-4
SWEETSCHOC_1	26.3737	36.0628	29.5713	20.6472	21.7841	12.593	All significant but 3-4
VEGFATS_1	20.4459	20.3736	19.8166	25.9032	17.8218	17.5939	All significant but 1-2, 1-4, 2-4, 1-5, 2-5, 4-5
VEGPEABEAN_1	278.275	222.499	230.316	405.088	278.443	365.734	All significant but 1-2
VEGTOT_1	266.984	212.925	221.201	388.588	266.966	352.09	All significant

## Sheet: 5.Socioecon Cluster Results
SM Table 5. Socioeconomic status, health, lifestyle, and place of habitation data for all clusters
Updated 30.10.23
Variable	All	Cluster 1 Lowest impact	Cluster 2 Average impact	Cluster 3 "Good compromise"	Cluster 4 Second highest impact	Cluster 5 Highest impact	Pairwise post-hoc test (Dunn test)
N	5125	799	1953	936	1216	221
%		15.5902	38.1073	18.2634	23.7268	4.3122
Sociodemographic varibles
Average age (years)	55.88	60,97*	54.8505	61,44*	51,22*	48,64*	All significant but 1-3 and 4-5
Gender (1= male, 2 = female)	1.56	1.52691	1.58474	1,66*	1.50822	1,35*	All significant but 1-2 and1-4
Women (percent) (%)	56.1	52.69	58.47	65.92	50.82	34.84
Household income	5.02	4,51*	4,95*	4.98267	5,37*	5,80*	All significant but 2-3,and 4-5
Income (percent in category 1 - below 15 000 €) (%)	8.98	10.1	9.73	9.08	7.15	7.69
Income (percent in category 5 - 45 001 - 50 000 € ) (%)	7.18	7.76	7.01	7.05	7.65	4.52
Income (percent in category 10 - over 90 000 € ) (%)	10.32	5.51	9.58	11.4	12.5	17.6
Area of residency (percent living in cities) (%)	68.25	65.7	66.0	72.9	70.0	67.9
Municipality (percent Urban municipalities) (%)	67.34	64.8	65	72.1	69.00	67.4
Education	2.04	2.05091	1,98*	2,25*	1,96*	1.98707	Only 1-3, 2-3,4-3, 5-3 significant
Education (percent in category 1 - low education) (%)	31	30.66	33.69	21.69	34.05	31.22
Education (percent in category 3 - high education) (%)	34.5	35.67	31.49	46.37	30.26	29.86
Health Indicators
Body Mass Index (kg/m2)	27.41	26,65*	27.383	26,96*	28,20*	27.954	All significant but 1-3,2-3,2-5, 4-5
Waist circumference (cm)	93.67	93.1428	93.5854	91.74*	95.26*	95.6656	All significant but 1-2,1-3,1-4,1-5,2-5,4-5
Smoking habits (tupi 3)	1.72	1.69107	1,77*	1,48*	1,81*	1.76734
Smoking (percent in category 1 - never smoked) (%)	58.4	59.07	57.19	65.17	55.18	55.66
Physical activity	2.06	1,93*	1,97*	2,21*	2,14*	2,24*	All significant but 1-2,3-4,3-5,4-5
physical activity (percent in category 1 - low PAL) (%)	24.23	29.41	28.21	14.42	22.53	21.27
physical activity (percent in category 3 - high PAL) (%)	26.93	21.2	21.9	32.7	32.2	38.9
*the average value in the cluster is statistically different from the sample mean at the 5 % significance level using the v-test,

## Sheet: 6.Diet Transitions
SM Table 6. Calculations of the change in environmental impacts of the dietary transition scenario were all individuals in Finland to change their diets to consume as in the good compromise cluster.
in progress not updatded yet, values now included are updated
Calculation of the change in environmental impacts of the dietary transition scenario
Population of Finland aged 18 years old and older in 2021 link to the data from Statistics Finland https://pxdata.stat.fi:443/PxWeb/sq/2452ca43-b2c7-4ba0-9fb4-283810fc63dd (newest data available, next update march 2023)			4512724
Table S6.1
Variable	All	Cluster 1 Lowest impact	Cluster 2 Average impact	Cluster 3 "Good compromise"	Cluster 4 Second highest impact	Cluster 5 Highest impact	Percentage change in impact if all adult population were to adopt the diet of cluster 3	Absolute change for all individuals in all clusters to consume as in C3	Unit of measure
N	5125	799	1953	936	1216	221
%	100	15.5902	38.1073	18.2634	23.7268	4.3122
Corresponding share of the population (2021, aged 18 years old and older)	4512724	703545	1.71968e+06	824177	1.07073e+06	194597
Average per capita environmental Impact of the diet
Global Warming Potential (GWP.kgCO2eq/day)	6.22788	4.63168	6.02789	5.79108	7.27883	9.83349	-7.01354	-0.719464	GWP.MtCO2eq/year		Reduction in total emissions Mt CO2eq/year for the whole of Finland
Land Use (LU.m2aceq/day)	5.58258	4.04	5.52813	4.78479	6.64791	9.15781	-14.2907	-1.31407	LU.million of km2aceq/year		-1.50516
Marine Eutrophication (mar_eu.kgNeq/day)	0.00583756	0.00455354	0.00568842	0.00545722	0.00672062	0.0085497	-6.51531	-626.467	mar_eu.tNeq/year
Freshwater Eutrophication (frwtr_eu.kgPeq/day)	0.00242347	0.00182013	0.00221481	0.0029648	0.00258327	0.00327666	22.3372	891.655	frwtr_eu.tPeq/year
Average daily consumption by cluster
Vegetables, fruits and berries (g/day)	441.13	386.75	368.81	645.96	423.64	505.55	46.433	74.763
Legumes and legume products (g/day)	2.42753	3.1	1.41	4.81	1.82	2.24	98.1436	0.869601
Nuts and seeds (g/day)	6.54253	6.3564	4.56	12.88	4.93	6.7187	96.8658	2.31318
Cereals (rye oat and barley) (g/day)	127.06	155.119	125.716	139.854	109.89	77.7945	10.0687	4.66955
Pork (g/day)	32.0017	18.06	31.82	22.81	41.52	70.57	-28.7226	-3.35498
Beef (g/day)	29.4497	14.05	28.68	19.16	39.86	78.2	-34.94	-3.75575
Processed meat (g/day)	40.4166	29.8165	46.6417	26.0176	47.7097	44.5841	-35.6266	-5.25566
Poultry (g/day)	39.8855	19.89	37.02	38.57	49.97	87.59	-3.29826	-0.480168
Fish (g/day)	37.1101	23.02	29.38	64.31	35.69	48.96	73.2952	9.92797
Fish and fish products (g/day)	48.3653	30.309	39.3566	78.8234	47.8306	67.1984	62.9752	11.1172
Egg (g/day)	34.9505	25.21	31.59	37.0008	39.32	67.14	5.86629	0.74836
Liquid dairy products (g/day)	446.03	291.441	421.43	403.405	596.963	572.38	-9.55651	-15.5581
Solid dairy products (g/day)	62.4181	56.7937	63.3303	55.4141	68.1649	72.7355	-11.2211	-2.55647
Vegetable-based fat (g/day)	20.4459	20.3736	19.8166	25.9032	17.8218	17.5939	26.6914	1.99192
Sugar, sweets and chocolate (g/day)	26.3737	36.0628	29.5713	20.6472	21.7841	12.593	-21.7128	-2.09016
Table S6.3
Variable	All	Cluster 1 Lowest impact	Cluster 2	Cluster 3 Good compromise	Cluster 4	Cluster 5 Highest impact
N	5125	799	1953	936	1216	221
%	100	15.5902	38.1073	18.2634	23.7268	4.3122
Corresponding share of the population (2022)	4512724	703545	1.71968e+06	824177	1.07073e+06	194597
Food groups (g/day)	Average individual change in intake g/day from adopting cluster 3 Good compromise diet (absolute change)
Vegetables, fruits and berries (g/day)	204.83	259.21	277.15	0	222.32	140.41
Legumes and legume products (g/day)	2.38247	1.71	3.4	0	2.99	2.57
Nuts and seeds (g/day)	6.33747	6.52361	8.32	0	7.95	6.16131
Cereals (rye oat and barley) (g/day)	12.7933	-15.2651	14.1378	0	29.9641	62.0592
Pork (g/day)	-9.19172	4.75	-9.01	0	-18.71	-47.76
Beef (g/day)	-10.2897	5.11	-9.52	0	-20.7	-59.04
Processed meat (g/day)	-14.3991	-3.79892	-20.6242	0	-21.6921	-18.5666
Poultry (g/day)	-1.31553	18.68	1.55	0	-11.4	-49.02
Fish (g/day)	27.1999	41.29	34.93	0	28.62	15.35
Fish and fish products (g/day)	30.4581	48.5144	39.4667	0	30.9928	11.625
Egg (g/day)	2.0503	11.7908	5.41084	0	-2.31916	-30.1392
Liquid dairy products (g/day)	-42.6249	111.965	-18.0248	0	-193.558	-168.975
Solid dairy products (g/day)	-7.00402	-1.37957	-7.91618	0	-12.7508	-17.3214
Vegetable-based fat (g/day)	5.45731	5.52969	6.08659	0	8.08143	8.30936
Sugar, sweets and chocolate (g/day)	-5.72647	-15.4156	-8.92409	0	-1.13683	8.05428
Food groups (g/day)	Average individual change in intake g/day from adopting cluster 3 Good compromise diet (percent change)
Vegetables, fruits and berries (g/day)	31.7094	40.1279	42.9051	0	34.417	21.7366
Legumes and legume products (g/day)	49.5316	35.5509	70.6861	0	62.1622	53.4304
Nuts and seeds (g/day)	49.204	50.6491	64.5963	0	61.7236	47.8362
Cereals (rye oat and barley) (g/day)	9.14763	-10.915	10.109	0	21.4253	44.3744
Pork (g/day)	-40.2969	20.8242	-39.5002	0	-82.0254	-209.382
Beef (g/day)	-53.7042	26.6701	-49.6868	0	-108.038	-308.142
Processed meat (g/day)	-55.3436	-14.6014	-79.2702	0	-83.3749	-71.3618
Poultry (g/day)	-3.41076	48.4314	4.01867	0	-29.5567	-127.094
Fish (g/day)	42.295	64.2046	54.315	0	44.5032	23.8688
Fish and fish products (g/day)	38.641	61.5483	50.0698	0	39.3193	14.7482
Egg (g/day)	5.54123	31.8664	14.6236	0	-6.26786	-81.4553
Liquid dairy products (g/day)	-10.5663	27.7548	-4.46817	0	-47.981	-41.8871
Solid dairy products (g/day)	-12.6394	-2.48956	-14.2855	0	-23.01	-31.2581
Vegetable-based fat (g/day)	21.0681	21.3475	23.4974	0	31.1985	32.0785
Sugar, sweets and chocolate (g/day)	-27.7348	-74.6616	-43.2217	0	-5.50596	39.009

## Sheet: 7.Food+Impt Contrib by Clust
SM Table 7. The environmental impact contribution of each food product by cluster, food product, and group, and the amount of each food item consumed (g/day)
Updated with weigthed data, 06.11.23
Cluster	Group	Specific food	amount (g/day)	GWP (kg CO2 eq/day)	Land Use (m^2 annual crop eq./day)	Freshwater Eutrophication (g P eq/day)	Marine Eutrophication (g N eq/day)
C1	Alcoholic beverages	Beers	BEER	128.231	0.185611	0.0382025	0.0759389	0.0402539
C1	Alcoholic beverages	Cider	WINE	25.1936	0.0335804	0.0331822	0.0144566	0.0340299
C1	Alcoholic beverages	Other alcoholic beverages (eg long drink)	CIDER	11.6243	0.0133482	0.00329578	0.00432521	0.00127783
C1	Alcoholic beverages	Spirits	SPIRIT	5.29547	0.00645803	0.000985396	0.00179709	0.00026848
C1	Alcoholic beverages	Wines	ALCOTH	10.0665	0.0121781	0.00255159	0.0036528	0.00196693
C1	Cheeses	Cheeses, cured, ripened, fat> 17%	CHEECUHI	20.8453	0.138904	0.131385	0.0262765	0.0965355
C1	Cheeses	Cheeses, cured, matured, fat <= 17%	CHEECULO	6.7314	0.0448552	0.042427	0.00848525	0.0311734
C1	Cheeses	Cheeses, processed cheeses, fat> 17%	CHEEPRHI	1.64438	0.00953947	0.00911114	0.00177301	0.00671606
C1	Cheeses	Cheeses, processed cheeses, fat <= 17%	CHEEPRLO	0.460976	0.00268107	0.00255569	0.00049908	0.00188267
C1	Cheeses	Cheeses, cream cheeses, fat> 15%	CHEEUNHI	4.76921	0.0277381	0.0264409	0.00516343	0.0194779
C1	Cheeses	Cheeses, cream cheeses, fat <= 15%	CHEEUNLO	5.52169	0.0321146	0.0306128	0.00597811	0.0225511
C1	Chocolate and sweets	Chocolate	CHOCOLAT	10.1158	0.176711	0.155966	0.0235603	0.133649
C1	Chocolate and sweets	Confectionery	SWEET	7.71081	0.0249365	0.0181696	0.0114478	0.0243056
C1	Condiments	Seasoning sauces	FLAVSAUC	7.23085	0.0102005	0.00330048	0.00521046	0.00539606
C1	Cream	Cream	CREAM	11.5757	0.0865438	0.0493507	0.0183009	0.0846759
C1	Dessert	Ice cream	ICECREAM	10.4944	0.0306883	0.0196297	0.0105438	0.024709
C1	Domestic cereals	Oats and oat products	OAT	19.5607	0.0371047	0.0834702	0.0248471	0.417009
C1	Domestic cereals	Wheat	WHEAT	71.2873	0.0424541	0.248822	0.0305778	0.220291
C1	Domestic cereals	Rye	RYE	52.3654	0.0550476	0.0118409	0.0243966	0.172109
C1	Domestic cereals	Barley and barley products	BARLEY	0.553472	0.000530456	0.000123534	0.000227652	0.00182612
C1	Drinks	Juice drinks	FBDRINK	90.9179	0.0851116	0.0327861	0.0285595	0.0281378
C1	Drinks	100% fruit juices	JUICE	98.6431	0.0923435	0.0355719	0.0309862	0.0305287
C1	Drinks	Caffeinated soft drinks	SDRINK	17.9702	0.0127825	0.00237137	0.00531776	0.00330693
C1	Drinks	Soft drinks, containing sugar	DRINKCO	27.6223	0.0196482	0.00364507	0.00817401	0.00508314
C1	Drinks	Tea	TEA	151.969	0.0154752	0.0090016	0.0118992	0.0105467
C1	Drinks	Coffee	COFFEE	407.874	0.245987	0.223837	0.100992	0.502031
C1	Drinks	Other beverages (e.g. alcohol-free beer)	DRINKOTH	6.648	0.00962283	0.00198057	0.00393697	0.00208692
C1	Drinks	Artificially sweetened beverages	DRINKART	28.1866	0.0200496	0.00371955	0.00834102	0.00518699
C1	Drinks	Water	WATER	954.095	0.0003184	1.73645e-06	0.000155517	1.0495e-05
C1	Edible fats	Milk fat	BUTTER	5.61869	0.0876188	0.0525369	0.0116405	0.0471086
C1	Edible fats	Fat blend> = 55%	BUTTHIGH	11.202	0.0608362	0.0479365	0.0100478	0.0429955
C1	Edible fats	Fat mixtures <55%	BUTTLOW	0.323277	0.00176046	0.00138447	0.000291402	0.00124075
C1	Edible fats	Margarine and fat spreads> = 55%	VEGFATHI	7.60092	0.0144689	0.0410016	0.00566554	0.0365668
C1	Edible fats	Cooking and industrial grease	FATCOOK	8.23843	0.0174549	0.0549742	0.00679057	0.0489546
C1	Edible fats	Oil	OIL	8.09188	0.0173679	0.0691354	0.00617792	0.075002
C1	Edible fats	Margarine and fat spreads <55%	VEGFATLO	4.68076	0.00649035	0.0135169	0.00254514	0.0121531
C1	Edible fats	Salad dressings and mayonnaise	SALADDRE	2.48275	0.00633069	0.0138661	0.00310816	0.0127361
C1	Eggs	Eggs	EGG	25.2064	0.0649048	0.133415	0.0242763	0.114736
C1	Fish and fish products	Fish	FISH	23.0221	0.151531	0.0741658	0.521786	0.0716479
C1	Fish and fish products	Fish products	FISHPROD	6.75074	0.0494342	0.000751297	0.011242	0.00166475
C1	Fish and fish products	Crustaceans and molluscs	SHELLFIS	0.536139	0.00395752	0.00232964	0.00137989	0.00211836
C1	Fruit and berries	Citrus fruits	CITRUS	31.5506	0.0351013	0.0144236	0.0113422	0.014083
C1	Fruit and berries	Malaceous fruit	APPLE	55.8644	0.0228474	0.011081	0.0110563	0.00452502
C1	Fruit and berries	Berries	BERRY	33.7082	0.0846173	0.0156029	0.0519782	0.0264657
C1	Fruit and berries	Other fruit (e.g. banana, grapes)	FRUITOTH	49.1716	0.105495	0.0271442	0.0327258	0.0689979
C1	Fruit and berries	Canned fruit	FRUITCAN	3.53235	0.00943039	0.00151169	0.00610286	0.00292792
C1	Jams and marmelades	Preserves	JAM	1.42609	0.00294753	0.000909242	0.00123786	0.00159588
C1	Legumes and legume products	Legumes	PEABEAN	9.57343	0.0043839	0.0232755	0.00333666	0.0192862
C1	Legumes and legume products	Soya preparations	SOYAPROD	2.45221	0.00980314	0.00828915	0.00150744	0.00683403
C1	Legumes and legume products	Legume products	LEGUPROD	0.651211	0.000669701	0.00185848	0.000222604	0.00184181
C1	Milk	Fatfree milk	MILKFF	42.7747	0.0668783	0.0598716	0.0104224	0.0441892
C1	Milk	Low fat milk, fat <= 2%	MILKLF	109.592	0.171348	0.153396	0.026703	0.113216
C1	Milk	Skimmed milk, fat> 2%	MILKHF	23.4986	0.0367402	0.032891	0.00572563	0.0242757
C1	Nuts and seeds	Nuts, seeds	NUTSEED	6.3564	0.0159622	0.0242752	0.00671401	0.0245876
C1	Other cereals	Other cereals	CEROTH	1.91573	0.00326523	0.00902316	0.00282834	0.00754408
C1	Potatoes and potato products	Potato	POTATO	90.5765	0.101617	0.0469704	0.0173517	0.0320758
C1	Potatoes and potato products	Potato products	POTAPROD	5.62846	0.00975332	0.00836908	0.00241675	0.00629497
C1	Poultry	Chicken birds	POULTRY	19.8874	0.0941273	0.124105	0.0296702	0.106859
C1	Processed meat	Meat cuts	MEATCUTS	8.767	0.0711998	0.100154	0.0310686	0.0887116
C1	Processed meat	Sausages	SAUSAGE	13.8928	0.149594	0.234037	0.0636131	0.206211
C1	Processed meat	Sausage cuts	SAUSCUTS	7.15671	0.0769555	0.120538	0.0327379	0.106228
C1	Red meat	Beef	BEEF	14.0487	0.596522	0.568973	0.0469234	0.354504
C1	Red meat	Pork	PORK	18.0573	0.223706	0.31705	0.104104	0.272536
C1	Red meat	Game	GAME	2.1788	0.0131985	0.013133	0.0038758	0.0117098
C1	Red meat	Offals	OFFAL	1.77733	0.048352	0.0463515	0.00324531	0.0288663
C1	Red meat	Lamb or mutton	LAMM	0.603346	0.0241913	0.0348684	0.00156899	0.0166572
C1	Rice	Rice	RICE	9.43607	0.0215387	0.0137395	0.00463082	0.0177716
C1	Sour milk products	Yoghurts, fat> 1%	YOGHURHI	55.4542	0.159195	0.13056	0.0413445	0.224206
C1	Sour milk products	Yoghurts, fat <= 1%	YOGHURLO	12.3208	0.0353857	0.0290097	0.00924059	0.049776
C1	Sour milk products	Buttermilk	MILKCURL	5.54323	0.00992368	0.00780976	0.00202799	0.00586754
C1	Sour milk products	Curd	CURD	11.67	0.0441549	0.0248963	0.00926249	0.042729
C1	Sour milk products	Soured milk	SOURMILK	16.9943	0.0642999	0.0362549	0.0134884	0.0622235
C1	Sour milk products	Sour milk products, other	SOUCREAM	2.01688	0.00760117	0.004296	0.00159185	0.00738495
C1	Sugars and syrups	Sugars, syrups	SUGARSYR	18.2362	0.0146525	0.0145283	0.00550549	0.0220532
C1	Vegetables	Roots and tubers	ROOT	34.9187	0.0176637	0.0062674	0.00738956	0.0135581
C1	Vegetables	Onion vegetables	VEGONI	6.404	0.00347285	0.00230182	0.00154262	0.00435145
C1	Vegetables	Vegetables (e.g. tomato, cucumber, sweet pepper)	VEGFRU	119.45	0.246754	0.0109639	0.0799158	0.0612557
C1	Vegetables	Cabbages	CABBAGE	25.1257	0.0325978	0.0209338	0.0102569	0.0424742
C1	Vegetables	Leafy vegetables	VEGLEAF	13.993	0.0167174	0.00248571	0.00699657	0.00569573
C1	Vegetables	Canned vegetables	VEGCANN	10.5314	0.0239869	0.00785952	0.0175253	0.00813344
C1	Vegetables	Mushrooms	MUSHRO	2.50195	0.00030396	0.000637309	0.000159124	0.00108556
C2	Alcoholic beverages	Beers	BEER	87.9908	0.127365	0.0262142	0.0521085	0.0276218
C2	Alcoholic beverages	Cider	WINE	24.4072	0.0325323	0.0321465	0.0140054	0.0329678
C2	Alcoholic beverages	Other alcoholic beverages (eg long drink)	CIDER	15.84	0.0181891	0.00449103	0.00589381	0.00174125
C2	Alcoholic beverages	Spirits	SPIRIT	3.60564	0.00439722	0.000670949	0.00122362	0.000182806
C2	Alcoholic beverages	Wines	ALCOTH	14.9325	0.0180647	0.00378497	0.00541848	0.0029177
C2	Cheeses	Cheeses, cured, ripened, fat> 17%	CHEECUHI	23.6316	0.157471	0.148946	0.0297887	0.109439
C2	Cheeses	Cheeses, cured, matured, fat <= 17%	CHEECULO	8.10867	0.0540327	0.0511078	0.0102214	0.0375515
C2	Cheeses	Cheeses, processed cheeses, fat> 17%	CHEEPRHI	1.44719	0.00839549	0.00801852	0.00156039	0.00591066
C2	Cheeses	Cheeses, processed cheeses, fat <= 17%	CHEEPRLO	0.442736	0.00257499	0.00245457	0.000479332	0.00180817
C2	Cheeses	Cheeses, cream cheeses, fat> 15%	CHEEUNHI	5.06707	0.0294705	0.0280923	0.00548591	0.0206944
C2	Cheeses	Cheeses, cream cheeses, fat <= 15%	CHEEUNLO	9.09746	0.0529115	0.0504372	0.00984944	0.0371549
C2	Chocolate and sweets	Chocolate	CHOCOLAT	8.87114	0.154968	0.136776	0.0206615	0.117205
C2	Chocolate and sweets	Confectionery	SWEET	7.95632	0.0257304	0.0187481	0.0118123	0.0250795
C2	Condiments	Seasoning sauces	FLAVSAUC	9.80886	0.0138373	0.0044772	0.00706814	0.00731992
C2	Cream	Cream	CREAM	14.6762	0.109724	0.0625689	0.0232027	0.107356
C2	Dessert	Ice cream	ICECREAM	10.0911	0.0295089	0.0188753	0.0101386	0.0237594
C2	Domestic cereals	Oats and oat products	OAT	14.5172	0.0275375	0.0619481	0.0184405	0.309487
C2	Domestic cereals	Wheat	WHEAT	58.1063	0.0346043	0.202815	0.024924	0.179559
C2	Domestic cereals	Rye	RYE	41.2837	0.0433983	0.00933515	0.0192338	0.135687
C2	Domestic cereals	Barley and barley products	BARLEY	0.502272	0.000481385	0.000112106	0.000206593	0.00165719
C2	Drinks	Juice drinks	FBDRINK	52.1554	0.0488246	0.0188079	0.0163833	0.0161414
C2	Drinks	100% fruit juices	JUICE	79.4253	0.074353	0.0286417	0.0249494	0.024581
C2	Drinks	Caffeinated soft drinks	SDRINK	13.3938	0.00952723	0.00176746	0.0039635	0.00246477
C2	Drinks	Soft drinks, containing sugar	DRINKCO	23.6849	0.0168474	0.00312549	0.00700885	0.00435856
C2	Drinks	Tea	TEA	112.453	0.0114512	0.00666093	0.00880506	0.00780423
C2	Drinks	Coffee	COFFEE	464.937	0.280402	0.255153	0.115121	0.572268
C2	Drinks	Other beverages (e.g. alcohol-free beer)	DRINKOTH	7.70477	0.0111525	0.0022954	0.00456279	0.00241866
C2	Drinks	Artificially sweetened beverages	DRINKART	30.7816	0.0218955	0.00406198	0.00910892	0.00566452
C2	Drinks	Water	WATER	953.912	0.000318339	1.73612e-06	0.000155488	1.0493e-05
C2	Edible fats	Milk fat	BUTTER	5.13794	0.0801219	0.0480417	0.0106445	0.0430778
C2	Edible fats	Fat blend> = 55%	BUTTHIGH	10.3976	0.0564679	0.0444945	0.00932631	0.0399082
C2	Edible fats	Fat mixtures <55%	BUTTLOW	0.258256	0.00140638	0.00110601	0.000232792	0.000991201
C2	Edible fats	Margarine and fat spreads> = 55%	VEGFATHI	6.99458	0.0133146	0.0377308	0.00521359	0.0336498
C2	Edible fats	Cooking and industrial grease	FATCOOK	5.85225	0.0123993	0.0390515	0.00482375	0.0347754
C2	Edible fats	Oil	OIL	8.79704	0.0188814	0.0751602	0.0067163	0.081538
C2	Edible fats	Margarine and fat spreads <55%	VEGFATLO	4.02503	0.00558112	0.0116233	0.00218859	0.0104506
C2	Edible fats	Salad dressings and mayonnaise	SALADDRE	2.96407	0.00755798	0.0165542	0.00371073	0.0152052
C2	Eggs	Eggs	EGG	31.5928	0.0813493	0.167218	0.030427	0.143806
C2	Fish and fish products	Fish	FISH	29.3813	0.193387	0.0946519	0.665914	0.0914384
C2	Fish and fish products	Fish products	FISHPROD	9.1017	0.0666498	0.00101294	0.015157	0.0022445
C2	Fish and fish products	Crustaceans and molluscs	SHELLFIS	0.873677	0.00644905	0.00379631	0.00224864	0.00345202
C2	Fruit and berries	Citrus fruits	CITRUS	25.3192	0.0281686	0.0115748	0.00910206	0.0113016
C2	Fruit and berries	Malaceous fruit	APPLE	45.6699	0.018678	0.00905888	0.00903866	0.00369926
C2	Fruit and berries	Berries	BERRY	26.5703	0.0666992	0.0122989	0.0409716	0.0208615
C2	Fruit and berries	Other fruit (e.g. banana, grapes)	FRUITOTH	45.7432	0.0981395	0.0252516	0.0304441	0.0641872
C2	Fruit and berries	Canned fruit	FRUITCAN	4.30489	0.0114928	0.0018423	0.00743757	0.00356826
C2	Jams and marmelades	Preserves	JAM	0.951929	0.0019675	0.000606928	0.000826287	0.00106527
C2	Legumes and legume products	Legumes	PEABEAN	9.11563	0.00417426	0.0221625	0.0031771	0.0183639
C2	Legumes and legume products	Soya preparations	SOYAPROD	1.00259	0.00400803	0.00338903	0.000616318	0.0027941
C2	Legumes and legume products	Legume products	LEGUPROD	0.404867	0.000416363	0.00115544	0.000138396	0.00114508
C2	Milk	Fatfree milk	MILKFF	82.4794	0.128957	0.115446	0.0200968	0.0852068
C2	Milk	Low fat milk, fat <= 2%	MILKLF	144.435	0.225825	0.202165	0.0351928	0.149211
C2	Milk	Skimmed milk, fat> 2%	MILKHF	18.4614	0.0288645	0.0258404	0.00449827	0.0190719
C2	Nuts and seeds	Nuts, seeds	NUTSEED	4.56431	0.0114619	0.0174312	0.0048211	0.0176556
C2	Other cereals	Other cereals	CEROTH	1.49056	0.00254056	0.00702059	0.00220063	0.00586977
C2	Potatoes and potato products	Potato	POTATO	95.0827	0.106673	0.0493072	0.018215	0.0336716
C2	Potatoes and potato products	Potato products	POTAPROD	6.58549	0.0114117	0.00979211	0.00282768	0.00736533
C2	Poultry	Chicken birds	POULTRY	37.0199	0.175216	0.231018	0.0552302	0.198915
C2	Processed meat	Meat cuts	MEATCUTS	13.2169	0.107339	0.150989	0.0468381	0.133739
C2	Processed meat	Sausages	SAUSAGE	22.1202	0.238184	0.372636	0.101285	0.328331
C2	Processed meat	Sausage cuts	SAUSCUTS	11.3047	0.121558	0.1904	0.0517124	0.167797
C2	Red meat	Beef	BEEF	28.6827	1.2179	1.16165	0.0958017	0.723778
C2	Red meat	Pork	PORK	31.8222	0.394235	0.558735	0.183461	0.480287
C2	Red meat	Game	GAME	2.92771	0.0177351	0.0176472	0.00520801	0.0157348
C2	Red meat	Offals	OFFAL	3.59427	0.0977813	0.0937358	0.00656292	0.0583758
C2	Red meat	Lamb or mutton	LAMM	1.1519	0.0461857	0.0665703	0.0029955	0.0318016
C2	Rice	Rice	RICE	9.81587	0.0224057	0.0142925	0.00481721	0.0184869
C2	Sour milk products	Yoghurts, fat> 1%	YOGHURHI	73.7729	0.211784	0.173689	0.0550022	0.29827
C2	Sour milk products	Yoghurts, fat <= 1%	YOGHURLO	20.5579	0.0590429	0.0484042	0.0154184	0.0830539
C2	Sour milk products	Buttermilk	MILKCURL	7.83739	0.0140307	0.011042	0.0028673	0.00829591
C2	Sour milk products	Curd	CURD	25.5038	0.0964964	0.0544086	0.0202423	0.0933803
C2	Sour milk products	Soured milk	SOURMILK	31.0815	0.1176	0.0663078	0.0246693	0.113803
C2	Sour milk products	Sour milk products, other	SOUCREAM	2.62457	0.00989145	0.00559041	0.00207148	0.00961008
C2	Sugars and syrups	Sugars, syrups	SUGARSYR	12.7439	0.0102395	0.0101527	0.00384735	0.0154112
C2	Vegetables	Roots and tubers	ROOT	32.2338	0.0163055	0.0057855	0.00682138	0.0125156
C2	Vegetables	Onion vegetables	VEGONI	8.28965	0.00449542	0.0029796	0.00199684	0.00563273
C2	Vegetables	Vegetables (e.g. tomato, cucumber, sweet pepper)	VEGFRU	125.775	0.25982	0.0115445	0.0841474	0.0644992
C2	Vegetables	Cabbages	CABBAGE	26.5993	0.0345096	0.0221615	0.0108585	0.0449652
C2	Vegetables	Leafy vegetables	VEGLEAF	15.3981	0.0183961	0.00273531	0.00769914	0.00626767
C2	Vegetables	Canned vegetables	VEGCANN	10.2779	0.0234095	0.00767033	0.0171035	0.00793766
C2	Vegetables	Mushrooms	MUSHRO	2.62678	0.000319126	0.000669106	0.000167063	0.00113972
C3	Alcoholic beverages	Beers	BEER	38.6407	0.0559315	0.0115118	0.0228832	0.01213
C3	Alcoholic beverages	Cider	WINE	23.603	0.0314604	0.0310873	0.0135439	0.0318815
C3	Alcoholic beverages	Other alcoholic beverages (eg long drink)	CIDER	7.49361	0.00860496	0.00212463	0.00278826	0.000823758
C3	Alcoholic beverages	Spirits	SPIRIT	2.37523	0.00289669	0.000441991	0.000806067	0.000120424
C3	Alcoholic beverages	Wines	ALCOTH	8.2876	0.010026	0.00210068	0.00300728	0.00161934
C3	Cheeses	Cheeses, cured, ripened, fat> 17%	CHEECUHI	11.9887	0.0798875	0.0755629	0.0151123	0.0555201
C3	Cheeses	Cheeses, cured, matured, fat <= 17%	CHEECULO	11.8491	0.0789574	0.0746832	0.0149364	0.0548737
C3	Cheeses	Cheeses, processed cheeses, fat> 17%	CHEEPRHI	1.94215	0.0112669	0.010761	0.00209408	0.00793223
C3	Cheeses	Cheeses, processed cheeses, fat <= 17%	CHEEPRLO	0.427358	0.00248555	0.00236931	0.000462683	0.00174537
C3	Cheeses	Cheeses, cream cheeses, fat> 15%	CHEEUNHI	5.31279	0.0308996	0.0294546	0.00575194	0.0216979
C3	Cheeses	Cheeses, cream cheeses, fat <= 15%	CHEEUNLO	15.1761	0.0882653	0.0841377	0.0164305	0.0619806
C3	Chocolate and sweets	Chocolate	CHOCOLAT	5.50502	0.0961662	0.0848769	0.0128216	0.0727322
C3	Chocolate and sweets	Confectionery	SWEET	4.52886	0.0146461	0.0106717	0.00672371	0.0142756
C3	Condiments	Seasoning sauces	FLAVSAUC	10.5004	0.0148129	0.00479284	0.00756644	0.00783597
C3	Cream	Cream	CREAM	14.491	0.108339	0.0617793	0.0229098	0.106001
C3	Dessert	Ice cream	ICECREAM	7.77827	0.0227456	0.0145492	0.0078149	0.0183139
C3	Domestic cereals	Oats and oat products	OAT	22.7246	0.0431061	0.096971	0.028866	0.484458
C3	Domestic cereals	Wheat	WHEAT	51.3902	0.0306046	0.179373	0.0220432	0.158805
C3	Domestic cereals	Rye	RYE	52.9158	0.0556262	0.0119654	0.024653	0.173918
C3	Domestic cereals	Barley and barley products	BARLEY	0.584461	0.000560156	0.000130451	0.000240399	0.00192836
C3	Drinks	Juice drinks	FBDRINK	48.7366	0.0456241	0.017575	0.0153093	0.0150833
C3	Drinks	100% fruit juices	JUICE	63.3031	0.0592604	0.0228279	0.019885	0.0195914
C3	Drinks	Caffeinated soft drinks	SDRINK	2.90778	0.00206836	0.000383715	0.000860474	0.000535099
C3	Drinks	Soft drinks, containing sugar	DRINKCO	4.62293	0.00328837	0.000610048	0.00136802	0.000850725
C3	Drinks	Tea	TEA	171.759	0.0174904	0.0101738	0.0134487	0.0119201
C3	Drinks	Coffee	COFFEE	429.329	0.258926	0.235612	0.106304	0.528439
C3	Drinks	Other beverages (e.g. alcohol-free beer)	DRINKOTH	5.88216	0.00851429	0.00175241	0.00348344	0.00184651
C3	Drinks	Artificially sweetened beverages	DRINKART	15.3437	0.0109142	0.00202477	0.00454052	0.00282359
C3	Drinks	Water	WATER	1121.02	0.000374105	2.04025e-06	0.000182726	1.23312e-05
C3	Edible fats	Milk fat	BUTTER	4.12379	0.0643071	0.038559	0.00854347	0.0345749
C3	Edible fats	Fat blend> = 55%	BUTTHIGH	4.5941	0.0249499	0.0196595	0.00412076	0.0176331
C3	Edible fats	Fat mixtures <55%	BUTTLOW	0.491825	0.00267832	0.0021063	0.000443332	0.00188765
C3	Edible fats	Margarine and fat spreads> = 55%	VEGFATHI	7.22709	0.0137572	0.038985	0.0053869	0.0347683
C3	Edible fats	Cooking and industrial grease	FATCOOK	4.3676	0.00925371	0.0291445	0.00360002	0.0259533
C3	Edible fats	Oil	OIL	10.2089	0.0219118	0.0872232	0.00779425	0.0946247
C3	Edible fats	Margarine and fat spreads <55%	VEGFATLO	8.46721	0.0117406	0.0244512	0.00460399	0.0219842
C3	Edible fats	Salad dressings and mayonnaise	SALADDRE	2.98734	0.00761733	0.0166842	0.00373986	0.0153246
C3	Eggs	Eggs	EGG	37.0008	0.0952748	0.195842	0.0356355	0.168422
C3	Fish and fish products	Fish	FISH	64.3077	0.423272	0.207168	1.45751	0.200134
C3	Fish and fish products	Fish products	FISHPROD	13.5685	0.0993591	0.00151005	0.0225955	0.00334602
C3	Fish and fish products	Crustaceans and molluscs	SHELLFIS	0.947227	0.00699197	0.0041159	0.00243794	0.00374263
C3	Fruit and berries	Citrus fruits	CITRUS	46.5042	0.0517378	0.0212597	0.0167179	0.0207578
C3	Fruit and berries	Malaceous fruit	APPLE	81.6149	0.0333788	0.0161888	0.0161526	0.0066108
C3	Fruit and berries	Berries	BERRY	56.2435	0.141187	0.0260341	0.0867278	0.0441591
C3	Fruit and berries	Other fruit (e.g. banana, grapes)	FRUITOTH	67.2956	0.144379	0.0371492	0.0447881	0.0944297
C3	Fruit and berries	Canned fruit	FRUITCAN	5.71782	0.015265	0.00244697	0.0098787	0.00473942
C3	Jams and marmelades	Preserves	JAM	0.467202	0.000965641	0.000297877	0.000405537	0.000522828
C3	Legumes and legume products	Legumes	PEABEAN	16.5002	0.00755582	0.0401163	0.00575086	0.0332406
C3	Legumes and legume products	Soya preparations	SOYAPROD	3.89437	0.0155684	0.013164	0.00239397	0.0108532
C3	Legumes and legume products	Legume products	LEGUPROD	0.92027	0.000946399	0.00262634	0.000314577	0.00260278
C3	Milk	Fatfree milk	MILKFF	114.709	0.179349	0.160559	0.0279499	0.118503
C3	Milk	Low fat milk, fat <= 2%	MILKLF	83.6676	0.130815	0.117109	0.0203863	0.0864343
C3	Milk	Skimmed milk, fat> 2%	MILKHF	5.67902	0.00887917	0.00794892	0.00138374	0.00586682
C3	Nuts and seeds	Nuts, seeds	NUTSEED	12.878	0.0323393	0.0491815	0.0136026	0.0498145
C3	Other cereals	Other cereals	CEROTH	1.22533	0.00208849	0.00577133	0.00180904	0.0048253
C3	Potatoes and potato products	Potato	POTATO	90.7807	0.101846	0.0470763	0.0173909	0.0321482
C3	Potatoes and potato products	Potato products	POTAPROD	3.20905	0.00556082	0.0047716	0.0013779	0.00358905
C3	Poultry	Chicken birds	POULTRY	38.5669	0.182537	0.240672	0.0575382	0.207228
C3	Processed meat	Meat cuts	MEATCUTS	10.8946	0.0884789	0.12446	0.0386085	0.110241
C3	Processed meat	Sausages	SAUSAGE	10.8894	0.117255	0.183443	0.0498612	0.161632
C3	Processed meat	Sausage cuts	SAUSCUTS	4.23349	0.0455224	0.0713032	0.0193658	0.0628386
C3	Red meat	Beef	BEEF	19.1567	0.813412	0.775846	0.0639843	0.483399
C3	Red meat	Pork	PORK	22.8142	0.282637	0.400572	0.131528	0.34433
C3	Red meat	Game	GAME	3.10982	0.0188383	0.0187448	0.00553196	0.0167135
C3	Red meat	Offals	OFFAL	2.84989	0.0775306	0.0743229	0.00520373	0.046286
C3	Red meat	Lamb or mutton	LAMM	1.22784	0.0492307	0.0709593	0.00319299	0.0338983
C3	Rice	Rice	RICE	11.0133	0.025139	0.0160361	0.00540487	0.0207422
C3	Sour milk products	Yoghurts, fat> 1%	YOGHURHI	47.4843	0.136316	0.111796	0.0354025	0.191983
C3	Sour milk products	Yoghurts, fat <= 1%	YOGHURLO	34.085	0.0978932	0.0802542	0.0255638	0.137704
C3	Sour milk products	Buttermilk	MILKCURL	7.36149	0.0131788	0.0103715	0.00269319	0.00779216
C3	Sour milk products	Curd	CURD	38.1585	0.144377	0.0814055	0.0302863	0.139715
C3	Sour milk products	Soured milk	SOURMILK	54.9943	0.208077	0.117322	0.0436489	0.201358
C3	Sour milk products	Sour milk products, other	SOUCREAM	2.77452	0.0104565	0.00590979	0.00218982	0.0101591
C3	Sugars and syrups	Sugars, syrups	SUGARSYR	10.6134	0.00852767	0.00845535	0.00320416	0.0128348
C3	Vegetables	Roots and tubers	ROOT	60.0107	0.0303565	0.0107711	0.0126996	0.0233007
C3	Vegetables	Onion vegetables	VEGONI	8.76942	0.0047556	0.00315204	0.00211241	0.00595873
C3	Vegetables	Vegetables (e.g. tomato, cucumber, sweet pepper)	VEGFRU	220.026	0.454518	0.0201954	0.147204	0.112832
C3	Vegetables	Cabbages	CABBAGE	53.9802	0.0700333	0.0449743	0.022036	0.0912518
C3	Vegetables	Leafy vegetables	VEGLEAF	27.715	0.0331111	0.00492328	0.0138577	0.0112812
C3	Vegetables	Canned vegetables	VEGCANN	13.9048	0.0316701	0.010377	0.0231389	0.0107387
C3	Vegetables	Mushrooms	MUSHRO	4.18223	0.000508097	0.00106532	0.00026599	0.00181462
C4	Alcoholic beverages	Beers	BEER	60.576	0.0876823	0.0180468	0.0358733	0.0190158
C4	Alcoholic beverages	Cider	WINE	20.8857	0.0278384	0.0275083	0.0119846	0.0282111
C4	Alcoholic beverages	Other alcoholic beverages (eg long drink)	CIDER	13.2126	0.0151721	0.00374612	0.00491622	0.00145244
C4	Alcoholic beverages	Spirits	SPIRIT	3.06029	0.00373214	0.000569468	0.00103855	0.000155157
C4	Alcoholic beverages	Wines	ALCOTH	11.5138	0.0139289	0.00291842	0.00417795	0.00224971
C4	Cheeses	Cheeses, cured, ripened, fat> 17%	CHEECUHI	20.2907	0.135208	0.127889	0.0255773	0.0939668
C4	Cheeses	Cheeses, cured, matured, fat <= 17%	CHEECULO	9.9525	0.0663192	0.0627292	0.0125456	0.0460904
C4	Cheeses	Cheeses, processed cheeses, fat> 17%	CHEEPRHI	1.58025	0.00916743	0.0087558	0.00170386	0.00645413
C4	Cheeses	Cheeses, processed cheeses, fat <= 17%	CHEEPRLO	0.485194	0.00282192	0.00268996	0.000525299	0.00198158
C4	Cheeses	Cheeses, cream cheeses, fat> 15%	CHEEUNHI	5.77242	0.0335729	0.0320029	0.00624957	0.0235751
C4	Cheeses	Cheeses, cream cheeses, fat <= 15%	CHEEUNLO	18.0643	0.105063	0.10015	0.0195575	0.0737764
C4	Chocolate and sweets	Chocolate	CHOCOLAT	5.99192	0.104672	0.092384	0.0139556	0.0791651
C4	Chocolate and sweets	Confectionery	SWEET	6.44486	0.0208424	0.0151865	0.00956829	0.0203152
C4	Condiments	Seasoning sauces	FLAVSAUC	10.2345	0.0144378	0.00467149	0.00737486	0.00763757
C4	Cream	Cream	CREAM	16.5433	0.123683	0.0705287	0.0261544	0.121013
C4	Dessert	Ice cream	ICECREAM	7.74213	0.0226399	0.0144816	0.00777859	0.0182288
C4	Domestic cereals	Oats and oat products	OAT	14.0699	0.0266892	0.0600396	0.0178724	0.299952
C4	Domestic cereals	Wheat	WHEAT	47.3398	0.0281925	0.165235	0.0203058	0.146289
C4	Domestic cereals	Rye	RYE	36.6444	0.0385214	0.00828611	0.0170724	0.120439
C4	Domestic cereals	Barley and barley products	BARLEY	0.418831	0.000401414	9.34824e-05	0.000172272	0.00138188
C4	Drinks	Juice drinks	FBDRINK	39.4196	0.0369022	0.0142152	0.0123827	0.0121998
C4	Drinks	100% fruit juices	JUICE	62.8488	0.0588351	0.022664	0.0197423	0.0194508
C4	Drinks	Caffeinated soft drinks	SDRINK	7.86436	0.00559405	0.00103779	0.00232723	0.00144722
C4	Drinks	Soft drinks, containing sugar	DRINKCO	16.871	0.0120006	0.00222632	0.00499248	0.00310465
C4	Drinks	Tea	TEA	94.3062	0.0096033	0.00558605	0.00738417	0.00654485
C4	Drinks	Coffee	COFFEE	555.593	0.335076	0.304904	0.137568	0.683852
C4	Drinks	Other beverages (e.g. alcohol-free beer)	DRINKOTH	5.71097	0.0082665	0.00170141	0.00338206	0.00179277
C4	Drinks	Artificially sweetened beverages	DRINKART	37.2671	0.0265087	0.00491782	0.0110281	0.00685801
C4	Drinks	Water	WATER	1051.26	0.000350824	1.91329e-06	0.000171355	1.15638e-05
C4	Edible fats	Milk fat	BUTTER	4.39183	0.0684868	0.0410652	0.00909877	0.0368222
C4	Edible fats	Fat blend> = 55%	BUTTHIGH	7.62771	0.041425	0.0326413	0.00684181	0.0292767
C4	Edible fats	Fat mixtures <55%	BUTTLOW	0.307879	0.00167661	0.00131853	0.000277523	0.00118166
C4	Edible fats	Margarine and fat spreads> = 55%	VEGFATHI	4.83654	0.00920668	0.0260897	0.00360504	0.0232678
C4	Edible fats	Cooking and industrial grease	FATCOOK	4.29178	0.00909308	0.0286386	0.00353753	0.0255028
C4	Edible fats	Oil	OIL	8.74455	0.0187687	0.0747117	0.00667622	0.0810515
C4	Edible fats	Margarine and fat spreads <55%	VEGFATLO	4.24073	0.0058802	0.0122461	0.00230587	0.0110106
C4	Edible fats	Salad dressings and mayonnaise	SALADDRE	3.02457	0.00771226	0.0168921	0.00378647	0.0155155
C4	Eggs	Eggs	EGG	39.3177	0.101241	0.208105	0.037867	0.178969
C4	Fish and fish products	Fish	FISH	35.691	0.234917	0.114979	0.808921	0.111075
C4	Fish and fish products	Fish products	FISHPROD	11.058	0.0809755	0.00123066	0.0184149	0.00272693
C4	Fish and fish products	Crustaceans and molluscs	SHELLFIS	1.08158	0.00798369	0.00469968	0.00278373	0.00427347
C4	Fruit and berries	Citrus fruits	CITRUS	25.5617	0.0284384	0.0116857	0.00918922	0.0114098
C4	Fruit and berries	Malaceous fruit	APPLE	50.013	0.0204543	0.00992036	0.00989822	0.00405105
C4	Fruit and berries	Berries	BERRY	28.4626	0.0714493	0.0131748	0.0438895	0.0223472
C4	Fruit and berries	Other fruit (e.g. banana, grapes)	FRUITOTH	46.6072	0.099993	0.0257286	0.0310191	0.0653995
C4	Fruit and berries	Canned fruit	FRUITCAN	6.03377	0.0161085	0.00258218	0.0104246	0.00500131
C4	Jams and marmelades	Preserves	JAM	0.612599	0.00126616	0.000390579	0.000531744	0.000685537
C4	Legumes and legume products	Legumes	PEABEAN	11.4773	0.00525573	0.0279043	0.00400022	0.0231217
C4	Legumes and legume products	Soya preparations	SOYAPROD	1.39844	0.00559052	0.00472712	0.000859658	0.0038973
C4	Legumes and legume products	Legume products	LEGUPROD	0.41971	0.000431627	0.0011978	0.00014347	0.00118706
C4	Milk	Fatfree milk	MILKFF	148.195	0.231703	0.207428	0.0361089	0.153095
C4	Milk	Low fat milk, fat <= 2%	MILKLF	171.435	0.268039	0.239957	0.0417715	0.177104
C4	Milk	Skimmed milk, fat> 2%	MILKHF	17.9094	0.0280014	0.0250677	0.00436377	0.0185016
C4	Nuts and seeds	Nuts, seeds	NUTSEED	4.93332	0.0123886	0.0188405	0.00521088	0.019083
C4	Other cereals	Other cereals	CEROTH	1.1794	0.0020102	0.005555	0.00174123	0.00464443
C4	Potatoes and potato products	Potato	POTATO	95.9843	0.107684	0.0497748	0.0183877	0.0339909
C4	Potatoes and potato products	Potato products	POTAPROD	5.69124	0.00986211	0.00846243	0.0024437	0.00636518
C4	Poultry	Chicken birds	POULTRY	49.9737	0.236526	0.311854	0.0745561	0.268519
C4	Processed meat	Meat cuts	MEATCUTS	14.9224	0.12119	0.170474	0.0528823	0.150997
C4	Processed meat	Sausages	SAUSAGE	22.6667	0.244069	0.381843	0.103788	0.336443
C4	Processed meat	Sausage cuts	SAUSCUTS	10.1205	0.108825	0.170456	0.0462955	0.15022
C4	Red meat	Beef	BEEF	39.8644	1.69268	1.61451	0.133149	1.00594
C4	Red meat	Pork	PORK	41.5147	0.514312	0.728917	0.23934	0.626575
C4	Red meat	Game	GAME	4.87437	0.0295274	0.0293809	0.00867086	0.026197
C4	Red meat	Offals	OFFAL	4.54475	0.123639	0.118523	0.00829844	0.0738128
C4	Red meat	Lamb or mutton	LAMM	1.87312	0.0751031	0.108251	0.00487102	0.051713
C4	Rice	Rice	RICE	10.2372	0.0233674	0.014906	0.00502397	0.0192805
C4	Sour milk products	Yoghurts, fat> 1%	YOGHURHI	70.5922	0.202653	0.166201	0.0526308	0.28541
C4	Sour milk products	Yoghurts, fat <= 1%	YOGHURLO	33.8431	0.0971985	0.0796846	0.0253823	0.136726
C4	Sour milk products	Buttermilk	MILKCURL	9.07402	0.0162446	0.0127842	0.00331972	0.00960489
C4	Sour milk products	Curd	CURD	62.6841	0.237172	0.133727	0.0497522	0.229513
C4	Sour milk products	Soured milk	SOURMILK	63.7409	0.241171	0.135982	0.0505911	0.233383
C4	Sour milk products	Sour milk products, other	SOUCREAM	2.94628	0.0111039	0.00627566	0.00232539	0.010788
C4	Sugars and syrups	Sugars, syrups	SUGARSYR	9.3473	0.0075104	0.00744671	0.00282193	0.0113037
C4	Vegetables	Roots and tubers	ROOT	39.7818	0.0201237	0.00714025	0.00841869	0.0154463
C4	Vegetables	Onion vegetables	VEGONI	9.63471	0.00522484	0.00346306	0.00232085	0.00654669
C4	Vegetables	Vegetables (e.g. tomato, cucumber, sweet pepper)	VEGFRU	148.993	0.307781	0.0136755	0.0996805	0.0764053
C4	Vegetables	Cabbages	CABBAGE	36.5136	0.0473723	0.0304218	0.0149057	0.061725
C4	Vegetables	Leafy vegetables	VEGLEAF	18.6883	0.0223269	0.00331977	0.00934423	0.0076069
C4	Vegetables	Canned vegetables	VEGCANN	10.3505	0.0235748	0.00772448	0.0172242	0.00799369
C4	Vegetables	Mushrooms	MUSHRO	3.00465	0.000365033	0.000765359	0.000191096	0.00130368
C5	Alcoholic beverages	Beers	BEER	14.5994	0.0211323	0.00434945	0.00864583	0.004583
C5	Alcoholic beverages	Cider	WINE	15.3308	0.0204344	0.0201921	0.00879714	0.0207079
C5	Alcoholic beverages	Other alcoholic beverages (eg long drink)	CIDER	10.5184	0.0120783	0.00298224	0.00391374	0.00115627
C5	Alcoholic beverages	Spirits	SPIRIT	1.11454	0.00135923	0.000207398	0.000378235	5.65074e-05
C5	Alcoholic beverages	Wines	ALCOTH	11.1761	0.0135203	0.00283282	0.0040554	0.00218372
C5	Cheeses	Cheeses, cured, ripened, fat> 17%	CHEECUHI	14.1092	0.0940174	0.088928	0.0177853	0.06534
C5	Cheeses	Cheeses, cured, matured, fat <= 17%	CHEECULO	7.77007	0.0517764	0.0489736	0.00979454	0.0359835
C5	Cheeses	Cheeses, processed cheeses, fat> 17%	CHEEPRHI	1.26504	0.00733879	0.00700927	0.00136399	0.00516672
C5	Cheeses	Cheeses, processed cheeses, fat <= 17%	CHEEPRLO	0.344318	0.00200258	0.00190893	0.000372779	0.00140623
C5	Cheeses	Cheeses, cream cheeses, fat> 15%	CHEEUNHI	5.71402	0.0332332	0.0316791	0.00618634	0.0233366
C5	Cheeses	Cheeses, cream cheeses, fat <= 15%	CHEEUNLO	34.6341	0.201435	0.192015	0.0374969	0.141449
C5	Chocolate and sweets	Chocolate	CHOCOLAT	2.90286	0.0507096	0.0447566	0.00676097	0.0383526
C5	Chocolate and sweets	Confectionery	SWEET	3.99227	0.0129108	0.00940728	0.00592708	0.0125842
C5	Condiments	Seasoning sauces	FLAVSAUC	9.65322	0.0136178	0.00440616	0.00695599	0.00720378
C5	Cream	Cream	CREAM	22.2471	0.166326	0.0948457	0.035172	0.162736
C5	Dessert	Ice cream	ICECREAM	6.85642	0.0200499	0.0128249	0.00688871	0.0161434
C5	Domestic cereals	Oats and oat products	OAT	11.0251	0.0209135	0.0470467	0.0140047	0.235041
C5	Domestic cereals	Wheat	WHEAT	33.2705	0.0198137	0.116127	0.014271	0.102812
C5	Domestic cereals	Rye	RYE	20.2109	0.0212461	0.00457012	0.00941608	0.0664271
C5	Domestic cereals	Barley and barley products	BARLEY	0.245416	0.00023521	5.47764e-05	0.000100944	0.000809721
C5	Drinks	Juice drinks	FBDRINK	18.1023	0.0169462	0.0065279	0.00568636	0.0056024
C5	Drinks	100% fruit juices	JUICE	26.6617	0.024959	0.00961453	0.00837508	0.00825142
C5	Drinks	Caffeinated soft drinks	SDRINK	7.69464	0.00547333	0.00101539	0.00227701	0.00141599
C5	Drinks	Soft drinks, containing sugar	DRINKCO	20.3904	0.014504	0.00269074	0.00603395	0.0037523
C5	Drinks	Tea	TEA	123.31	0.0125568	0.00730406	0.00965521	0.00855775
C5	Drinks	Coffee	COFFEE	520.204	0.313733	0.285483	0.128806	0.640293
C5	Drinks	Other beverages (e.g. alcohol-free beer)	DRINKOTH	5.70433	0.00825688	0.00169943	0.00337813	0.00179069
C5	Drinks	Artificially sweetened beverages	DRINKART	30.9532	0.0220175	0.00408462	0.00915969	0.00569609
C5	Drinks	Water	WATER	1113.14	0.000371475	2.02591e-06	0.000181441	1.22445e-05
C5	Edible fats	Milk fat	BUTTER	4.31393	0.0672721	0.0403368	0.00893739	0.0361691
C5	Edible fats	Fat blend> = 55%	BUTTHIGH	4.58481	0.0248995	0.0196198	0.00411243	0.0175975
C5	Edible fats	Fat mixtures <55%	BUTTLOW	0.255875	0.00139341	0.00109582	0.000230646	0.000982063
C5	Edible fats	Margarine and fat spreads> = 55%	VEGFATHI	3.2732	0.00623076	0.0176566	0.00243977	0.0157468
C5	Edible fats	Cooking and industrial grease	FATCOOK	2.97965	0.00631303	0.0198829	0.00245599	0.0177057
C5	Edible fats	Oil	OIL	10.7607	0.023096	0.0919371	0.00821548	0.0997386
C5	Edible fats	Margarine and fat spreads <55%	VEGFATLO	3.56	0.00493631	0.0102804	0.00193573	0.00924316
C5	Edible fats	Salad dressings and mayonnaise	SALADDRE	2.98359	0.00760776	0.0166633	0.00373516	0.0153053
C5	Eggs	Eggs	EGG	67.1394	0.17288	0.355363	0.064662	0.305609
C5	Fish and fish products	Fish	FISH	48.9624	0.322269	0.157733	1.10971	0.152378
C5	Fish and fish products	Fish products	FISHPROD	16.5707	0.121343	0.00184417	0.0275951	0.00408636
C5	Fish and fish products	Crustaceans and molluscs	SHELLFIS	1.66529	0.0122924	0.00723603	0.00428606	0.00657979
C5	Fruit and berries	Citrus fruits	CITRUS	25.1452	0.027975	0.0114953	0.0090395	0.0112239
C5	Fruit and berries	Malaceous fruit	APPLE	42.7508	0.0174842	0.00847985	0.00846093	0.00346281
C5	Fruit and berries	Berries	BERRY	32.0571	0.0804726	0.0148387	0.0494322	0.0251694
C5	Fruit and berries	Other fruit (e.g. banana, grapes)	FRUITOTH	46.2206	0.0991638	0.0255152	0.0307618	0.0648571
C5	Fruit and berries	Canned fruit	FRUITCAN	7.2857	0.0194508	0.00311795	0.0125875	0.00603901
C5	Jams and marmelades	Preserves	JAM	0.318353	0.00065799	0.000202974	0.000276334	0.000356256
C5	Legumes and legume products	Legumes	PEABEAN	13.644	0.00624792	0.0331722	0.0047554	0.0274867
C5	Legumes and legume products	Soya preparations	SOYAPROD	1.7712	0.0070807	0.00598716	0.0010888	0.00493614
C5	Legumes and legume products	Legume products	LEGUPROD	0.470116	0.000483464	0.00134166	0.0001607	0.00132962
C5	Milk	Fatfree milk	MILKFF	119.255	0.186456	0.166921	0.0290575	0.123199
C5	Milk	Low fat milk, fat <= 2%	MILKLF	100.506	0.157142	0.140678	0.0244891	0.10383
C5	Milk	Skimmed milk, fat> 2%	MILKHF	8.21311	0.0128412	0.0114959	0.00200119	0.0084847
C5	Nuts and seeds	Nuts, seeds	NUTSEED	6.7187	0.016872	0.0256588	0.0070967	0.0259891
C5	Other cereals	Other cereals	CEROTH	0.7153	0.00121918	0.00336909	0.00105605	0.00281683
C5	Potatoes and potato products	Potato	POTATO	81.6882	0.0916456	0.0423612	0.015649	0.0289283
C5	Potatoes and potato products	Potato products	POTAPROD	5.71039	0.0098953	0.00849091	0.00245193	0.0063866
C5	Poultry	Chicken birds	POULTRY	87.5874	0.414552	0.546578	0.130672	0.470625
C5	Processed meat	Meat cuts	MEATCUTS	15.1817	0.123296	0.173436	0.0538011	0.153621
C5	Processed meat	Sausages	SAUSAGE	21.0249	0.226391	0.354185	0.0962702	0.312074
C5	Processed meat	Sausage cuts	SAUSCUTS	8.37753	0.0900829	0.1411	0.0383224	0.124349
C5	Red meat	Beef	BEEF	78.198	3.32037	3.16702	0.261185	1.97325
C5	Red meat	Pork	PORK	70.5715	0.874287	1.2391	0.406858	1.06512
C5	Red meat	Game	GAME	5.0544	0.030618	0.030466	0.0089911	0.0271645
C5	Red meat	Offals	OFFAL	5.71364	0.155438	0.149007	0.0104328	0.0927973
C5	Red meat	Lamb or mutton	LAMM	4.22027	0.169213	0.243897	0.0109748	0.116513
C5	Rice	Rice	RICE	12.3273	0.0281383	0.0179494	0.00604972	0.0232169
C5	Sour milk products	Yoghurts, fat> 1%	YOGHURHI	43.8497	0.125882	0.103239	0.0326926	0.177288
C5	Sour milk products	Yoghurts, fat <= 1%	YOGHURLO	35.5944	0.102228	0.083808	0.0266958	0.143801
C5	Sour milk products	Buttermilk	MILKCURL	7.25582	0.0129896	0.0102226	0.00265453	0.00768031
C5	Sour milk products	Curd	CURD	164.243	0.621431	0.350388	0.130359	0.601363
C5	Sour milk products	Soured milk	SOURMILK	69.4119	0.262627	0.14808	0.0550921	0.254146
C5	Sour milk products	Sour milk products, other	SOUCREAM	1.80405	0.00679909	0.00384269	0.00142388	0.00660569
C5	Sugars and syrups	Sugars, syrups	SUGARSYR	5.69784	0.00457812	0.00453929	0.00172017	0.00689042
C5	Vegetables	Roots and tubers	ROOT	50.4905	0.0255407	0.00906231	0.0106849	0.0196042
C5	Vegetables	Onion vegetables	VEGONI	12.1583	0.00659338	0.00437013	0.00292874	0.00826146
C5	Vegetables	Vegetables (e.g. tomato, cucumber, sweet pepper)	VEGFRU	190.587	0.393705	0.0174933	0.127508	0.0977354
C5	Vegetables	Cabbages	CABBAGE	61.8323	0.0802206	0.0515164	0.0252414	0.104526
C5	Vegetables	Leafy vegetables	VEGLEAF	23.5949	0.0281889	0.00419139	0.0117976	0.00960411
C5	Vegetables	Canned vegetables	VEGCANN	9.32559	0.0212404	0.0069596	0.0155187	0.00720215
C5	Vegetables	Mushrooms	MUSHRO	4.10107	0.000498237	0.00104465	0.000260828	0.0017794
Fin	Alcoholic beverages	Beers	BEER	75.5819	0.109403	0.0225173	0.0447599	0.0237264
Fin	Alcoholic beverages	Cider	WINE	23.156	0.0308646	0.0304985	0.0132874	0.0312777
Fin	Alcoholic beverages	Other alcoholic beverages (eg long drink)	CIDER	12.8055	0.0147047	0.0036307	0.00476475	0.00140769
Fin	Alcoholic beverages	Spirits	SPIRIT	3.40756	0.00415565	0.000634089	0.0011564	0.000172763
Fin	Alcoholic beverages	Wines	ALCOTH	11.9872	0.0145016	0.00303841	0.00434972	0.00234221
Fin	Cheeses	Cheeses, cured, ripened, fat> 17%	CHEECUHI	19.8675	0.132388	0.125222	0.0250439	0.0920071
Fin	Cheeses	Cheeses, cured, matured, fat <= 17%	CHEECULO	8.99996	0.0599719	0.0567255	0.0113449	0.0416792
Fin	Cheeses	Cheeses, processed cheeses, fat> 17%	CHEEPRHI	1.59204	0.00923585	0.00882115	0.00171658	0.0065023
Fin	Cheeses	Cheeses, processed cheeses, fat <= 17%	CHEEPRLO	0.448601	0.0026091	0.00248709	0.000485682	0.00183213
Fin	Cheeses	Cheeses, cream cheeses, fat> 15%	CHEEUNHI	5.26077	0.030597	0.0291662	0.00569562	0.0214855
Fin	Cheeses	Cheeses, cream cheeses, fat <= 15%	CHEEUNLO	12.8789	0.0749047	0.0714018	0.0139435	0.0525986
Fin	Chocolate and sweets	Chocolate	CHOCOLAT	7.5099	0.131189	0.115788	0.0174911	0.0992207
Fin	Chocolate and sweets	Confectionery	SWEET	6.76251	0.0218697	0.015935	0.0100399	0.0213165
Fin	Condiments	Seasoning sauces	FLAVSAUC	9.62752	0.0135815	0.00439443	0.00693747	0.0071846
Fin	Cream	Cream	CREAM	14.9285	0.11161	0.0636444	0.0236015	0.109201
Fin	Dessert	Ice cream	ICECREAM	9.03476	0.0264199	0.0168994	0.0090773	0.0212723
Fin	Domestic cereals	Oats and oat products	OAT	16.5457	0.0313855	0.0706044	0.0210173	0.352733
Fin	Domestic cereals	Wheat	WHEAT	55.3091	0.0329385	0.193051	0.0237242	0.170916
Fin	Domestic cereals	Rye	RYE	43.1263	0.0453353	0.0097518	0.0200922	0.141743
Fin	Domestic cereals	Barley and barley products	BARLEY	0.49439	0.000473832	0.000110347	0.000203351	0.00163118
Fin	Drinks	Juice drinks	FBDRINK	53.084	0.0496939	0.0191427	0.0166749	0.0164287
Fin	Drinks	100% fruit juices	JUICE	73.2686	0.0685895	0.0264216	0.0230154	0.0226756
Fin	Drinks	Caffeinated soft drinks	SDRINK	10.6344	0.00756446	0.00140334	0.00314695	0.00195698
Fin	Drinks	Soft drinks, containing sugar	DRINKCO	19.0586	0.0135567	0.00251499	0.00563983	0.00350722
Fin	Drinks	Tea	TEA	125.607	0.0127907	0.00744012	0.00983506	0.00871715
Fin	Drinks	Coffee	COFFEE	473.431	0.285524	0.259814	0.117224	0.582722
Fin	Drinks	Other beverages (e.g. alcohol-free beer)	DRINKOTH	6.64782	0.00962256	0.00198052	0.00393687	0.00208686
Fin	Drinks	Artificially sweetened beverages	DRINKART	29.1038	0.020702	0.00384057	0.00861241	0.00535576
Fin	Drinks	Water	WATER	1014.42	0.000338532	1.84625e-06	0.000165351	1.11587e-05
Fin	Edible fats	Milk fat	BUTTER	4.81511	0.0750876	0.0450231	0.00997571	0.0403711
Fin	Edible fats	Fat blend> = 55%	BUTTHIGH	8.55522	0.0464622	0.0366103	0.00767375	0.0328367
Fin	Edible fats	Fat mixtures <55%	BUTTLOW	0.322722	0.00175744	0.0013821	0.000290902	0.00123863
Fin	Edible fats	Margarine and fat spreads> = 55%	VEGFATHI	6.45906	0.0122953	0.0348421	0.00481443	0.0310735
Fin	Edible fats	Cooking and industrial grease	FATCOOK	5.45899	0.0115661	0.0364273	0.00449961	0.0324386
Fin	Edible fats	Oil	OIL	9.01719	0.0193539	0.0770411	0.00688437	0.0835785
Fin	Edible fats	Margarine and fat spreads <55%	VEGFATLO	4.96968	0.00689097	0.0143512	0.00270223	0.0129032
Fin	Edible fats	Salad dressings and mayonnaise	SALADDRE	2.90848	0.00741624	0.0162438	0.00364113	0.01492
Fin	Eggs	Eggs	EGG	34.9505	0.0899954	0.18499	0.0336609	0.15909
Fin	Fish and fish products	Fish	FISH	37.1101	0.244258	0.11955	0.841084	0.115492
Fin	Fish and fish products	Fish products	FISHPROD	10.3372	0.0756972	0.00115044	0.0172145	0.00254918
Fin	Fish and fish products	Crustaceans and molluscs	SHELLFIS	0.917951	0.00677587	0.00398869	0.00236259	0.00362695
Fin	Fruit and berries	Citrus fruits	CITRUS	30.2098	0.0336096	0.0138106	0.0108602	0.0134846
Fin	Fruit and berries	Malaceous fruit	APPLE	54.7286	0.0223829	0.0108557	0.0108315	0.00443302
Fin	Fruit and berries	Berries	BERRY	33.788	0.0848177	0.0156399	0.0521013	0.0265284
Fin	Fruit and berries	Other fruit (e.g. banana, grapes)	FRUITOTH	50.4395	0.108215	0.0278441	0.0335697	0.070777
Fin	Fruit and berries	Canned fruit	FRUITCAN	4.98125	0.0132985	0.00213175	0.00860612	0.00412888
Fin	Jams and marmelades	Preserves	JAM	0.829491	0.00171444	0.000528864	0.000720009	0.000928252
Fin	Legumes and legume products	Legumes	PEABEAN	11.2913	0.00517055	0.0274521	0.00393539	0.022747
Fin	Legumes and legume products	Soya preparations	SOYAPROD	1.88379	0.0075308	0.00636774	0.00115802	0.00524992
Fin	Legumes and legume products	Legume products	LEGUPROD	0.543739	0.000559177	0.00155177	0.000185867	0.00153784
Fin	Milk	Fatfree milk	MILKFF	99.3537	0.15534	0.139065	0.0242083	0.102639
Fin	Milk	Low fat milk, fat <= 2%	MILKLF	132.417	0.207034	0.185343	0.0322644	0.136795
Fin	Milk	Skimmed milk, fat> 2%	MILKHF	16.3393	0.0255466	0.0228701	0.00398121	0.0168796
Fin	Nuts and seeds	Nuts, seeds	NUTSEED	6.54253	0.0164296	0.0249861	0.00691062	0.0253076
Fin	Other cereals	Other cereals	CEROTH	1.40115	0.00238816	0.00659944	0.00206862	0.00551766
Fin	Potatoes and potato products	Potato	POTATO	93.2308	0.104595	0.0483469	0.0178602	0.0330158
Fin	Potatoes and potato products	Potato products	POTAPROD	5.56972	0.00965154	0.00828174	0.00239153	0.00622927
Fin	Poultry	Chicken birds	POULTRY	39.8855	0.188779	0.248901	0.0595055	0.214313
Fin	Processed meat	Meat cuts	MEATCUTS	12.5884	0.102235	0.14381	0.044611	0.12738
Fin	Processed meat	Sausages	SAUSAGE	18.8688	0.203175	0.317864	0.0863979	0.280071
Fin	Processed meat	Sausage cuts	SAUSCUTS	8.95936	0.0963392	0.150899	0.040984	0.132986
Fin	Red meat	Beef	BEEF	29.4497	1.25046	1.19271	0.0983635	0.743133
Fin	Red meat	Pork	PORK	32.0017	0.396459	0.561887	0.184496	0.482997
Fin	Red meat	Game	GAME	3.3978	0.0205828	0.0204807	0.00604424	0.0182613
Fin	Red meat	Offals	OFFAL	3.49196	0.0949982	0.0910678	0.00637612	0.0567142
Fin	Red meat	Lamb or mutton	LAMM	1.38369	0.0554791	0.0799656	0.00359825	0.0382008
Fin	Rice	Rice	RICE	10.1836	0.0232451	0.014828	0.00499768	0.0191796
Fin	Sour milk products	Yoghurts, fat> 1%	YOGHURHI	64.0708	0.183932	0.150847	0.0477687	0.259043
Fin	Sour milk products	Yoghurts, fat <= 1%	YOGHURLO	25.5448	0.0733654	0.060146	0.0191586	0.103201
Fin	Sour milk products	Buttermilk	MILKCURL	7.66115	0.0137152	0.0107936	0.00280282	0.00810935
Fin	Sour milk products	Curd	CURD	40.4627	0.153095	0.0863211	0.0321151	0.148151
Fin	Sour milk products	Soured milk	SOURMILK	42.6545	0.161388	0.0909971	0.0338548	0.156176
Fin	Sour milk products	Sour milk products, other	SOUCREAM	2.59817	0.00979192	0.00553416	0.00205064	0.00951338
Fin	Sugars and syrups	Sugars, syrups	SUGARSYR	12.1013	0.0097232	0.00964074	0.00365336	0.0146342
Fin	Vegetables	Roots and tubers	ROOT	40.3035	0.0203876	0.0072339	0.00852912	0.0156489
Fin	Vegetables	Onion vegetables	VEGONI	8.56926	0.00464705	0.0030801	0.0020642	0.00582273
Fin	Vegetables	Vegetables (e.g. tomato, cucumber, sweet pepper)	VEGFRU	150.306	0.310495	0.0137961	0.100559	0.0770789
Fin	Vegetables	Cabbages	CABBAGE	35.2419	0.0457224	0.0293622	0.0143866	0.0595753
Fin	Vegetables	Leafy vegetables	VEGLEAF	18.5627	0.0221768	0.00329746	0.00928142	0.00755576
Fin	Vegetables	Canned vegetables	VEGCANN	10.956	0.0249539	0.00817636	0.0182318	0.00846132
Fin	Vegetables	Mushrooms	MUSHRO	3.04463	0.00036989	0.000775543	0.000193638	0.00132102

## Sheet: 8.PCA of Environmental Impacts
SM Table 8. The Pricipal Component Analysis of the environmental impacts correlated among the 81 food items in the product database (see also SM Figures 1 and 2).
	PC1	PC2	PC3	PC4	PC5	PC6	PC7	PC8	PC9	PC10	PC11	PC12
Standard deviation	3.2557	1.5845	1.19114	0.95482	0.75593	0.59377	0.46056	0.39524	0.31648	0.27201	0.18833	0.15518
Proportion of Variance	0.6235	0.1477	0.08346	0.05363	0.03361	0.02074	0.01248	0.00919	0.00589	0.00435	0.00209	0.00142
Cumulative Proportion	0.6235	0.7712	0.85463	0.90826	0.94188	0.96261	0.97509	0.98428	0.99017	0.99453	0.99661	0.99803

## Sheet: 9.Variable Definitions
SM Table 9. All variable names in acronyms and full names by variable type
Variable Acronym	Variable Full Name	Variable Type		KEY
alc	alcohol	N		N	Nutrient
alcoth	other alcoholic beverages	F		F	Food
apple	malaceous fruit	F		E	Environmental Impact
barley	barley	F		H	Health Indicator
beef	beef	F		Q	Dietary Quality Metric
beer	beer	F		S	Sociodemographic
berry	berries	F
biot	biotin (vitamin H)	N
butter	butter	F
butthigh	blended spread >= 55 %	F
buttlow	blended spread < 55 %	F
ca	calcium	N
cabbage	cabbages	F
ceroth	other grains	F
cheecuhi	cheese, ripened cheese > 17 %	F
cheeculo	cheese, ripened cheese <= 17 %	F
cheeprhi	processed cheese >17%	F
cheeprlo	processed cheese <=17%	F
cheeunhi	cheese, unripened, fresh cheese >15 %	F
cheeunlo	cheese, unripened, fresh cheese <=15 %	F
choavle	carbohydrate, available, % of total energy intake	N
chocolat	chocolate	F
cider	ciders	F
citrus	citrus fruit	F
coffee	coffee	F
cream	cream	F
cu	copper	N
curd	quark	F
diasmean	diastolic bolood pressure, average	H
drinkart	drinks with artificial sweeteners	F
drinkco	soft drink with caffeine	F
drinkoth	other drinks	F
egg	chicken eggs	F
elainprot	protein from animal sources	N
enerc	energy	Q
famcis	fatty acids, total monounsaturated cis	N
fapu	fatty acids, total polyunsaturated	N
fapun3	fatty acids, total n-3 polyunsaturated	N
fapun6	fatty acids, total n-6 polyunsaturated	N
fasat	fatty acids, total saturated	N
fat	fat, total	N
fatcook	industrial fat	F
fatrn	fatty acids, total trans	N
fbdrink	juice drink	F
fe	iron, total	N
fibc	fibre, total	N
fish	fishes	F
fishprod	fish products	F
flavsauc	condiments	F
fol	folate, total	N
fruitcan	canned fruits	F
fruitoth	other fruits	F
frwtr_eu.kgPeq	freshwater eutrophication	E
fs_kol_hdl	high density lipoprotein cholesterol	H
fs_kol_ldl	low density lipoprotein cholesterol	H
ft17_l1_55	leisure-time physical activity level	H
ft17_l1_96	gross household income level in the previous year	S
ft17_otos_alueluokka	area of residency	S
ft17_otos_kuntaryhma	municipal group	S
ft17_otos_sukup	gender	S
ft17_tt1_vyotaro	waist circumference	H
ft17_tt2_12_bmi	body mass index (BMI)	H
game	game meat	F
GWP.kgCO2eq	global warming potential	E
his	histidine	N
icecream	ice cream	F
id	iodide (iodine)	N
ika	age	S
ile	isoleucine	N
jam	jams	F
juice	juices	F
k	potassium	N
kasvi_elain_prot_suhde	plant-animal protein ratio	Q
kasviprot	protein from plant sources	N
kasviprot_osuus	proportion of plant protein	Q
koulgr	educational level	S
lamm	lamb/mutton	F
leguprod	legume products	F
leu	leucine	N
LU.m2aceq	land use	E
lys	lysine	N
mar_eu.kgNeq	marine eutrophication	E
mbsds	Baltic Sea Diet Score, modified	Q
meatcuts	cold cuts, meat	F
met	methionine	N
mg	magnesium	N
milkcurl	cultured milks	F
milkff	milks skimmed	F
milkhf	milks >2% fat	F
milklf	milks <= 2% fat	F
mn	manganese	N
mushro	edible fungi	F
nacl	salt	N
niaeq	niacin equivalents, total	N
nutseed	nuts and seeds	F
oat	oat and oat products	F
offal	offal	F
oil	oils	F
p	phosphorus	N
peabean	pulses vegetables (legumes)	F
phe	phenylalanine	N
pork	pork	F
potaprod	potato products	F
potato	potato products	F
poultry	birds	F
protsumma	protein, total	N
ribf	riboflavine	N
rice	rice	F
root	root vegetables and tubers	F
rye	rye	F
saladdre	salad dressings	F
sausage	sausages	F
sauscuts	cold cuts, sausages	F
sdrink	soft drinks	F
se	selenium, total	N
shellfis	crustaceans and molluscs	F
soucream	fermented milk products	F
sourmilk	soured milk	F
soyaprod	soya products	F
spirit	spirits	F
starch	starch, total	N
sucs	sucrose	N
sugarsyr	sugar and syrups	F
sweet	sweets (non-chocolate)	F
sysmean	systolic blood pressure, average	H
tea	tea	F
thia	thiamin (vitamin B1)	N
thr	threonine	N
trp	tryptophan	N
tupi3	smoking status	H
val	valine	N
vegcann	canned vegetables	F
vegfathi	margarine and fat spread >=55 %	F
vegfatlo	margarine and fat spread <55 %	F
vegfru	fruit vegetables	F
vegleaf	leaf vegetables	F
vegoni	onion-family vegetables	F
vita	vitamin A retinol activity equivalents	N
vitb12	vitamin B-12 (cobalamin)	N
vitc	vitamin C (ascorbic acid)	N
vitd	vitamin D	N
vite	vitamin E alphatocopherol	N
vitpyrid	vitamers pyridoxine (hydrochloride)	N
water	water	F
wheat	wheat	F
wine	wines	F
yoghurhi	yoghurt > 1 %	F
yoghurlo	yoghurt <= 1 %	F
zn	zinc	N

[truncated: 12 more sheets: 10. EAT_Lancet comparison, 11. Levene's test, 12.Shapiro-Wilk normality test, 13.Kruskal-Wallis H-test, 14. Dunn-test, 15. V-tests cluster 1, 16. V-tests cluster 2, 17. V-tests cluster 3, 18. V-tests cluster 4, 19. V-tests cluster 5, 20.Comparison with Vieux et al., 21. Chi-square test]
